# Supplementary material for: 2-(4-Chloro-3,3,7-trimethyl-2,3-dihydro-1H-indol-2-yl­idene)-2-cyano­acetamide
Source: Acta Crystallogr Sect E Struct Rep Online. 2011 Dec 23;68(Pt 1):o234. doi: 10.1107/S1600536811053918 (PMC3254566; doi:10.1107/S1600536811053918)
Supplement: Supplementary file 2 [file e-68-0o234-Isup2.hkl]

# 
# h,k,l, Fc-squared, Fo-squared, sigma(Fo-squared) and status flag 
# 
data_I
_shelx_title ' s3596m in P-1' 
_shelx_refln_list_code          4 
_shelx_F_calc_maximum      154.19 
_exptl_crystal_F_000       288.00 
_reflns_d_resolution_high  0.8400 
 
loop_ 
 _symmetry_equiv_pos_as_xyz 
 'x, y, z' 
 '-x, -y, -z' 
 
_cell_length_a     8.2256 
_cell_length_b     9.2821 
_cell_length_c     9.7437 
_cell_angle_alpha  92.124 
_cell_angle_beta  104.766 
_cell_angle_gamma 105.294 
 
_shelx_F_squared_multiplier     1.000 
 
loop_ 
 _refln_index_h 
 _refln_index_k 
 _refln_index_l 
 _refln_F_squared_calc 
 _refln_F_squared_meas 
 _refln_F_squared_sigma 
 _refln_observed_status 
   1   0   0      518.10      507.07      9.17 o 
   2   0   0      541.03      483.87     57.46 o 
   3   0   0     1098.72      954.79    116.32 o 
   4   0   0      246.37      216.11     36.82 o 
   5   0   0     1430.17     1275.76    157.52 o 
   6   0   0       42.07       69.67     20.38 o 
   7   0   0        3.62        8.31     19.66 o 
   8   0   0       17.72       30.28     20.02 o 
   9   0   0       25.74       34.33     24.07 o 
  -9   1   0      269.63      247.32     33.82 o 
  -8   1   0        2.40       19.01     20.60 o 
  -7   1   0       51.95       58.98     21.61 o 
  -6   1   0       34.58       26.60     18.65 o 
  -5   1   0      826.85      907.93     87.49 o 
  -4   1   0      258.19      241.92     15.93 o 
  -3   1   0      691.14      691.06     40.69 o 
  -2   1   0      157.28      151.25     15.21 o 
  -1   1   0      679.24      781.50     11.50 o 
   0   1   0     2250.76     2460.63     27.97 o 
   1   1   0       87.73       82.25      8.96 o 
   2   1   0      316.38      312.08     16.04 o 
   3   1   0      185.86      149.36     25.12 o 
   4   1   0       52.44       40.18      8.60 o 
   5   1   0        1.83        4.51      7.21 o 
   6   1   0        2.09       14.45     16.33 o 
   7   1   0       98.56       73.43     20.81 o 
   8   1   0        9.64       48.64     20.31 o 
  -9   2   0       17.41       19.59     20.45 o 
  -8   2   0       37.83       37.87     18.50 o 
  -7   2   0      122.47      115.75     22.44 o 
  -6   2   0      113.42      119.03     22.98 o 
  -5   2   0      217.32      181.93     19.33 o 
  -4   2   0      254.86      284.83     41.59 o 
  -3   2   0      158.71      191.77     26.63 o 
  -2   2   0       40.06       41.13      5.88 o 
  -1   2   0       47.29       42.57      8.09 o 
   0   2   0      528.22      532.15     15.68 o 
   1   2   0      562.43      537.14     18.36 o 
   2   2   0      485.02      477.95     21.75 o 
   3   2   0       66.91       71.12     16.84 o 
   4   2   0      759.94      651.16     97.64 o 
   5   2   0      191.63      181.97     15.57 o 
   6   2   0        7.28        6.65     18.50 o 
   7   2   0      409.16      350.53     32.74 o 
   8   2   0      130.19      121.49     22.98 o 
  -9   3   0       11.38       43.08     21.54 o 
  -8   3   0      302.29      269.76     28.66 o 
  -7   3   0       28.87       35.19     13.97 o 
  -6   3   0       32.91       16.31     12.19 o 
  -5   3   0     1247.35     1244.72    110.40 o 
  -4   3   0      110.07      132.31     12.87 o 
  -3   3   0      820.58      964.12     33.14 o 
  -2   3   0      443.17      470.98     13.84 o 
  -1   3   0     1735.37     2148.48     35.85 o 
   0   3   0      404.89      416.01     16.48 o 
   1   3   0       32.94       44.59     11.35 o 
   2   3   0       74.67       90.78     16.62 o 
   3   3   0     1071.22     1055.70     38.88 o 
   4   3   0       66.80       58.67     10.48 o 
   5   3   0       15.48       25.03     10.57 o 
   6   3   0       34.63       39.46     19.88 o 
   7   3   0       87.96       77.91     19.66 o 
   8   3   0      201.91      220.58     28.62 o 
  -9   4   0        6.11       18.52     20.67 o 
  -8   4   0      376.18      360.30     46.11 o 
  -7   4   0       82.73       97.70     16.72 o 
  -6   4   0      188.82      200.51     27.28 o 
  -5   4   0       88.60       95.75     11.78 o 
  -4   4   0       10.59       15.34      9.10 o 
  -3   4   0     2189.55     2674.04     38.45 o 
  -2   4   0      422.38      545.16     23.92 o 
  -1   4   0     1163.59     1471.93     34.69 o 
   0   4   0      307.43      337.08     20.02 o 
   1   4   0      295.95      318.29     21.54 o 
   2   4   0       11.63       10.19     12.07 o 
   3   4   0       81.65       99.25     12.15 o 
   4   4   0      189.49      163.50     31.15 o 
   5   4   0       52.46       48.72     12.69 o 
   6   4   0      155.64      170.28     27.54 o 
   7   4   0       58.63       69.89     20.53 o 
  -9   5   0        5.88       29.39     18.43 o 
  -8   5   0       56.48       52.39     13.99 o 
  -7   5   0      389.07      373.65     23.25 o 
  -6   5   0      447.91      457.20     26.13 o 
  -5   5   0      433.18      489.50     33.97 o 
  -4   5   0       26.28       36.10      7.64 o 
  -3   5   0        0.06        2.98      8.18 o 
  -2   5   0      901.22     1005.40     32.81 o 
  -1   5   0       53.16       43.87     13.30 o 
   0   5   0        0.35        7.52     12.14 o 
   1   5   0       28.50       44.30     13.37 o 
   2   5   0       19.51       -0.94     11.64 o 
   3   5   0      136.11      127.73     14.66 o 
   4   5   0      122.39      114.89     15.25 o 
   5   5   0      268.25      251.79     19.98 o 
   6   5   0        9.73       14.94     11.36 o 
  -9   6   0       84.62       79.46     17.72 o 
  -8   6   0       20.07       37.59     14.56 o 
  -7   6   0       74.99      112.66     28.04 o 
  -6   6   0      190.04      191.21     20.38 o 
  -5   6   0        0.04        2.84     10.85 o 
  -4   6   0        0.12        7.08      6.95 o 
  -3   6   0       32.88       34.62     13.80 o 
  -2   6   0       16.70       37.08     13.80 o 
  -1   6   0      361.32      400.03     23.27 o 
   0   6   0      612.70      646.71     29.63 o 
   1   6   0      457.10      467.03     27.83 o 
   2   6   0       31.55       16.13     10.45 o 
   3   6   0       31.40       49.65     13.56 o 
   4   6   0      234.46      240.25     19.52 o 
   5   6   0       82.55       84.01     14.37 o 
   6   6   0       63.54       90.00     15.00 o 
  -8   7   0      297.52      262.29     21.79 o 
  -7   7   0        1.89       19.46     12.97 o 
  -6   7   0        5.19       21.29     18.83 o 
  -5   7   0      292.66      304.58     19.97 o 
  -4   7   0      154.39      175.43     16.90 o 
  -3   7   0      427.98      452.49     37.33 o 
  -1   7   0        5.82       25.22     14.24 o 
   0   7   0     1025.07     1054.47     40.40 o 
   1   7   0      137.93      128.83     15.69 o 
   2   7   0      410.17      396.24     37.58 o 
   3   7   0      131.56      142.56     34.73 o 
   4   7   0        8.24       42.29     20.42 o 
   5   7   0      142.46      130.95     16.91 o 
  -8   8   0       17.29       33.60     18.76 o 
  -7   8   0       68.01      100.13     15.93 o 
  -6   8   0      157.55      201.47     18.67 o 
  -5   8   0        0.76       13.75     14.31 o 
  -4   8   0      205.10      210.64     18.06 o 
  -3   8   0     1101.51     1114.22    108.12 o 
  -2   8   0       39.77       24.43     18.86 o 
  -1   8   0        7.06       -2.02     16.77 o 
   0   8   0      377.00      357.32     33.75 o 
   1   8   0        6.79       -4.91     17.92 o 
   2   8   0      180.15      158.35     26.16 o 
   3   8   0       21.25       15.54     18.07 o 
   4   8   0       35.98       49.51     19.95 o 
  -7   9   0       27.70       60.57     23.63 o 
  -6   9   0      113.54      121.35     26.38 o 
  -5   9   0        1.91       22.48     22.91 o 
  -4   9   0      268.37      295.82     31.94 o 
  -3   9   0        1.84       -2.89     18.57 o 
  -2   9   0        4.08      -18.07     18.14 o 
  -1   9   0       89.93       51.60     21.18 o 
   0   9   0       20.87        0.43     19.08 o 
   1   9   0       70.97       58.47     22.91 o 
   2   9   0       12.09       -7.59     17.71 o 
   3   9   0       37.57       38.31     20.38 o 
  -6  10   0       28.58       52.40     25.87 o 
  -5  10   0       96.25      153.58     31.66 o 
  -3  10   0        4.39       23.34     19.59 o 
  -2  10   0      298.08      232.36     31.29 o 
  -1  10   0       44.54       32.23     21.32 o 
   0  10   0       72.69       61.94     22.40 o 
   1  10   0      108.43      103.71     26.02 o 
  -3  11   0      104.86      115.42     25.51 o 
  -2  11   0      139.49      151.92     27.39 o 
   2 -11   1      124.95      131.54     28.40 o 
  -1 -10   1        1.30      -13.52     21.18 o 
   0 -10   1        0.44       -7.59     19.73 o 
   1 -10   1        1.26       -2.31     19.08 o 
   2 -10   1       77.02       63.82     22.62 o 
   3 -10   1       25.85       13.52     19.44 o 
  -3  -9   1       23.03       39.90     23.42 o 
  -2  -9   1       34.79       36.14     21.25 o 
   4  -9   1        6.55       33.12     24.25 o 
   5  -9   1       23.24       40.00     15.76 o 
   6  -9   1       99.41      153.29     27.25 o 
   7  -9   1       76.78       67.29     21.68 o 
  -4  -8   1       18.92       49.38     18.00 o 
  -3  -8   1      125.89      156.25     18.03 o 
  -2  -8   1      174.50      211.18     26.09 o 
  -1  -8   1      103.66      120.26     22.04 o 
   0  -8   1       77.76      104.80     20.67 o 
   1  -8   1        0.01        1.66     17.13 o 
   2  -8   1        0.42       18.79     18.86 o 
   3  -8   1      610.48      641.79     38.16 o 
   4  -8   1        5.37        8.75     19.01 o 
   5  -8   1        0.41       16.89     14.51 o 
   6  -8   1        0.93       15.64     13.81 o 
   7  -8   1        0.30       48.35     20.53 o 
  -5  -7   1        2.54       32.28     13.13 o 
  -4  -7   1       89.08      104.87     16.20 o 
  -3  -7   1       44.88       79.43     20.24 o 
  -2  -7   1        0.76        5.78     17.78 o 
  -1  -7   1       45.84       52.62     18.21 o 
   0  -7   1      301.93      290.40     25.15 o 
   1  -7   1      637.59      652.85     33.53 o 
   2  -7   1      371.51      419.26     29.27 o 
   3  -7   1      191.91      206.92     23.06 o 
   4  -7   1       62.55       61.51     14.62 o 
   5  -7   1       20.40       33.66     13.77 o 
   6  -7   1      435.45      412.22     23.91 o 
   7  -7   1       51.45       69.87     14.55 o 
   8  -7   1       49.29       59.48     19.88 o 
  -6  -6   1       12.22       25.12     13.36 o 
  -5  -6   1       77.10      114.59     15.10 o 
  -4  -6   1      146.24      160.74     25.51 o 
  -3  -6   1      185.35      188.56     25.51 o 
  -2  -6   1       27.07       37.73     16.84 o 
  -1  -6   1      124.32      140.43     19.30 o 
   0  -6   1      118.79      146.72     18.00 o 
   1  -6   1       12.00        0.65     12.72 o 
   2  -6   1      469.36      493.99     27.90 o 
   3  -6   1       34.31       42.16     10.21 o 
   4  -6   1      247.69      236.97     15.61 o 
   5  -6   1      125.88      126.30     14.39 o 
   6  -6   1      121.77      117.08     15.80 o 
   7  -6   1       12.49       40.23     14.63 o 
   8  -6   1        0.57       19.75     21.25 o 
  -7  -5   1       38.62       54.28     23.63 o 
  -6  -5   1        2.15       18.43     11.94 o 
  -5  -5   1      490.94      452.42     24.78 o 
  -4  -5   1      574.95      607.75     38.67 o 
  -3  -5   1       86.34       95.98     19.01 o 
  -2  -5   1      201.86      191.31     21.10 o 
  -1  -5   1      255.15      288.66     22.62 o 
   0  -5   1      396.92      450.12     25.58 o 
   1  -5   1     1011.72     1150.24     37.65 o 
   2  -5   1      342.77      386.09     24.43 o 
   3  -5   1      326.24      336.79     16.30 o 
   4  -5   1      430.74      427.65     18.67 o 
   5  -5   1      143.67      130.11     18.97 o 
   6  -5   1      545.73      539.95     25.74 o 
   7  -5   1      284.30      269.03     33.25 o 
   8  -5   1       38.08       57.08     14.97 o 
   9  -5   1       50.97       50.88     15.32 o 
  -7  -4   1        8.27       20.09     20.96 o 
  -6  -4   1        0.03       18.65     11.82 o 
  -5  -4   1       26.18       40.47     20.02 o 
  -4  -4   1        1.53       -5.28     16.70 o 
  -3  -4   1       87.93       59.91     15.61 o 
  -2  -4   1       42.67       49.72     15.54 o 
  -1  -4   1       11.43       36.21     15.54 o 
   0  -4   1      203.02      212.48     19.37 o 
   1  -4   1        3.04        5.64     14.60 o 
   2  -4   1      511.80      611.51     27.83 o 
   3  -4   1       29.55       25.80      9.80 o 
   4  -4   1      323.28      310.14     15.87 o 
   5  -4   1      245.39      230.83     19.51 o 
   6  -4   1      214.36      210.48     27.83 o 
   7  -4   1       92.35       69.58     15.05 o 
   8  -4   1        4.54       27.98     14.18 o 
   9  -4   1      138.98      116.07     27.61 o 
  -8  -3   1        4.03       43.80     18.29 o 
  -7  -3   1       97.60       91.93     23.56 o 
  -6  -3   1      396.43      423.16     36.21 o 
  -5  -3   1        1.58       12.29     17.06 o 
  -4  -3   1      140.19      139.85     20.53 o 
  -3  -3   1      430.52      409.58     26.16 o 
  -2  -3   1      193.24      199.04     20.74 o 
  -1  -3   1     1797.43     1980.15     42.06 o 
   0  -3   1      381.19      398.44     18.29 o 
   1  -3   1      522.45      571.40     21.47 o 
   2  -3   1        0.28        1.04      6.85 o 
   3  -3   1       26.59       35.21     10.59 o 
   4  -3   1      311.98      337.47     26.63 o 
   5  -3   1        1.71        8.99      9.19 o 
   6  -3   1        9.87        6.48     12.41 o 
   7  -3   1      407.52      370.30     78.02 o 
   8  -3   1       15.98       41.34     19.73 o 
   9  -3   1      257.51      217.54     33.03 o 
  -8  -2   1        5.97       15.32     16.91 o 
  -7  -2   1        0.98       24.28     18.94 o 
  -6  -2   1      650.27      650.68     42.64 o 
  -5  -2   1       35.39       36.43     17.92 o 
  -4  -2   1       82.35       44.23     14.24 o 
  -3  -2   1        0.49       -3.69     15.25 o 
  -2  -2   1      976.83      998.39     30.57 o 
  -1  -2   1      439.80      421.57     17.71 o 
   0  -2   1        7.48       25.66      8.67 o 
   1  -2   1      393.90      461.40     17.56 o 
   2  -2   1      161.27      189.60      6.38 o 
   3  -2   1      590.21      579.06     58.40 o 
   4  -2   1      771.59      718.36     55.94 o 
   5  -2   1       49.51       59.91     11.33 o 
   6  -2   1       28.36       14.04     12.70 o 
   7  -2   1        7.03        9.18     19.22 o 
   8  -2   1        3.01       35.63     20.24 o 
   9  -2   1      436.47      359.56     38.67 o 
  -8  -1   1        7.77       21.68     17.56 o 
  -7  -1   1       13.84       -8.67     16.12 o 
  -6  -1   1       78.92       55.29     20.67 o 
  -5  -1   1      341.02      351.90     27.83 o 
  -4  -1   1       12.11       18.29     14.53 o 
  -3  -1   1      594.09      587.87     27.03 o 
  -2  -1   1      235.59      217.91     14.02 o 
  -1  -1   1     1059.63     1029.97     23.13 o 
   0  -1   1     3420.10     3567.16     28.29 o 
   1  -1   1     3016.87     3082.00    140.21 o 
   2  -1   1     1837.49     1828.03    114.17 o 
   3  -1   1        0.58        3.64      8.56 o 
   4  -1   1      285.30      281.68     24.68 o 
   5  -1   1      279.17      285.70     25.66 o 
   6  -1   1        0.03       -6.58     18.36 o 
   7  -1   1       57.94       46.33     20.96 o 
   8  -1   1        0.77       21.97     19.37 o 
   9  -1   1        0.73       41.27     22.48 o 
  -9   0   1       60.11       43.80     23.49 o 
  -8   0   1       44.75       53.99     20.74 o 
  -7   0   1      187.26      204.25     26.74 o 
  -6   0   1      172.73      199.19     23.63 o 
  -5   0   1       13.28       39.10     15.18 o 
  -4   0   1      474.97      446.25     19.56 o 
  -3   0   1      105.97      115.79      9.58 o 
  -2   0   1      479.41      410.63     12.06 o 
  -1   0   1     1947.56     1873.73     14.72 o 
   0   0   1      362.23      347.76     15.65 o 
   1   0   1        0.69        6.61      4.51 o 
   2   0   1     2007.19     1955.63     93.99 o 
   3   0   1      128.74      115.68     16.80 o 
   4   0   1       13.09       11.60      7.43 o 
   5   0   1      130.98      125.61     20.60 o 
   6   0   1       45.35       38.31     20.53 o 
   7   0   1      145.36      137.83     25.80 o 
   8   0   1        7.23       18.14     18.29 o 
  -9   1   1        2.64       -4.48     19.44 o 
  -8   1   1        1.72       43.36     19.15 o 
  -7   1   1        1.15       12.58     13.28 o 
  -6   1   1       67.34       61.10     13.52 o 
  -5   1   1       24.84       24.94      9.43 o 
  -4   1   1      164.20      125.43     16.51 o 
  -3   1   1     1816.92     1926.93     57.96 o 
  -2   1   1      222.50      248.95      9.48 o 
  -1   1   1        1.21        3.69      4.77 o 
   0   1   1     2760.07     2780.08     35.78 o 
   1   1   1      432.11      403.41     15.03 o 
   2   1   1      544.07      483.34     35.74 o 
   3   1   1        6.34        3.55      8.29 o 
   4   1   1      394.86      341.22     27.28 o 
   5   1   1        2.77        3.60      8.32 o 
   6   1   1      263.60      241.03     29.13 o 
   7   1   1        2.76        7.95     18.86 o 
   8   1   1        0.85       24.79     19.30 o 
  -9   2   1       84.60       96.63     23.63 o 
  -8   2   1      516.06      497.95     64.94 o 
  -7   2   1       22.22       36.69     14.66 o 
  -6   2   1       98.69      106.68     14.36 o 
  -5   2   1      126.35      118.58     12.53 o 
  -4   2   1       20.95       38.03     11.56 o 
  -3   2   1     3660.15     4373.77    173.53 o 
  -2   2   1      400.42      453.16     13.54 o 
  -1   2   1      334.47      310.27     13.44 o 
   0   2   1      553.01      533.09     18.72 o 
   1   2   1     1185.64     1139.69     99.81 o 
   2   2   1     1361.20     1248.55    107.54 o 
   3   2   1      166.72      135.65     18.47 o 
   4   2   1        2.11       10.69      7.51 o 
   5   2   1       20.11       14.30      9.18 o 
   6   2   1      147.57      159.15     24.93 o 
   7   2   1      384.29      348.58     33.61 o 
   8   2   1       36.38       82.32     23.49 o 
  -9   3   1        4.78       27.92     14.89 o 
  -8   3   1      699.82      646.87     59.52 o 
  -7   3   1        7.49       17.59     13.44 o 
  -6   3   1      241.90      222.09     17.43 o 
  -5   3   1       50.15       60.35     10.86 o 
  -4   3   1       28.04       44.58     10.73 o 
  -3   3   1      459.13      524.23     14.89 o 
  -2   3   1        0.07       -3.40      4.34 o 
  -1   3   1       65.04       77.43      8.49 o 
   0   3   1      236.85      222.08      9.39 o 
   1   3   1      732.18      684.05     21.68 o 
   2   3   1      406.90      399.25     32.41 o 
   3   3   1       88.02       95.73     12.72 o 
   4   3   1      362.78      318.31     32.78 o 
   5   3   1       18.34       19.31     13.52 o 
   6   3   1       40.26       56.66     19.01 o 
   7   3   1       71.66      104.36     21.47 o 
  -9   4   1        8.34       30.20     14.78 o 
  -8   4   1      527.51      485.93     65.81 o 
  -7   4   1        3.80       26.50     13.80 o 
  -6   4   1       30.46       41.22     13.16 o 
  -5   4   1      284.27      308.05     17.06 o 
  -4   4   1        0.21        4.52      8.82 o 
  -3   4   1     1424.21     1561.29     86.16 o 
  -2   4   1        0.07       -1.14      7.74 o 
  -1   4   1      519.23      544.31     18.25 o 
   0   4   1        0.31        2.16      8.69 o 
   1   4   1       67.57       63.18      9.75 o 
   2   4   1        0.55       -0.68      8.02 o 
   3   4   1       85.32       79.58     11.06 o 
   4   4   1       69.74       75.80     12.66 o 
   5   4   1       17.48       20.41     11.42 o 
   6   4   1        1.51       17.27     16.04 o 
   7   4   1       28.45       42.50     18.50 o 
  -9   5   1       16.97       61.21     33.61 o 
  -8   5   1       82.88      117.02     16.84 o 
  -7   5   1        9.82       28.01     13.19 o 
  -6   5   1      619.27      591.34     25.76 o 
  -5   5   1      373.77      367.08     21.07 o 
  -4   5   1      562.69      557.25     19.16 o 
  -3   5   1      145.77      148.54     10.73 o 
  -2   5   1       10.35       15.29      8.15 o 
  -1   5   1      387.80      376.39     23.99 o 
   0   5   1      468.07      445.19     17.00 o 
   1   5   1      959.45      906.95     24.72 o 
   2   5   1      379.64      375.12     18.86 o 
   3   5   1       75.91       85.14     12.44 o 
   4   5   1      132.02      120.02     15.09 o 
   5   5   1      150.57      164.77     28.22 o 
   6   5   1      296.49      294.37     30.64 o 
  -9   6   1        0.95       16.31     14.82 o 
  -8   6   1       82.39      107.05     18.97 o 
  -7   6   1      108.70      119.70     25.91 o 
  -6   6   1        0.30       13.82     13.23 o 
  -5   6   1       78.50       98.86     19.91 o 
  -4   6   1       97.12      100.42      8.97 o 
  -3   6   1      398.90      386.74     29.89 o 
  -2   6   1        2.59        9.32     11.49 o 
  -1   6   1      608.41      613.61     31.66 o 
   0   6   1       36.34       38.67      9.71 o 
   1   6   1       12.40        4.10     11.71 o 
   2   6   1        0.20      -10.26     10.26 o 
   3   6   1        7.05        9.52     10.95 o 
   4   6   1      269.46      242.01     21.79 o 
   5   6   1       14.82       32.73     19.26 o 
  -8   7   1       37.13       61.54     25.44 o 
  -7   7   1        6.34       30.09     16.30 o 
  -6   7   1      177.80      165.93     16.95 o 
  -5   7   1      292.86      308.18     20.13 o 
  -4   7   1      390.91      405.70     31.80 o 
  -3   7   1       24.13       19.65     10.27 o 
  -2   7   1       90.69       68.59     17.63 o 
  -1   7   1      667.00      588.24     36.43 o 
   0   7   1      142.28      128.65     22.62 o 
   1   7   1      323.28      268.93     29.34 o 
   2   7   1        0.75        7.01     15.97 o 
   3   7   1        0.32       -1.01     15.18 o 
   4   7   1       20.23       15.68     15.03 o 
   5   7   1       78.72       75.74     21.32 o 
  -8   8   1       23.49       19.37     23.34 o 
  -7   8   1       40.95       29.27     20.81 o 
  -6   8   1        0.08       -6.79     18.94 o 
  -5   8   1        5.32        7.23     22.77 o 
  -3   8   1       77.48      103.79     21.68 o 
  -2   8   1      473.64      449.40     34.19 o 
  -1   8   1       12.04       29.56     18.57 o 
   0   8   1       12.36       34.47     19.08 o 
   1   8   1      106.97       95.69     22.98 o 
   2   8   1       22.50       21.18     17.49 o 
   3   8   1       36.91       22.55     16.84 o 
   4   8   1       71.78       76.54     20.89 o 
  -7   9   1       69.14       59.12     24.07 o 
  -6   9   1       70.37       73.57     25.30 o 
  -5   9   1      109.72      140.36     29.70 o 
  -3   9   1        0.06        7.81     18.14 o 
  -2   9   1      265.51      235.11     29.34 o 
  -1   9   1      142.41      153.15     25.87 o 
   0   9   1       40.01       30.57     19.80 o 
   1   9   1        3.38        3.18     17.42 o 
   2   9   1       57.49       47.56     19.66 o 
  -6  10   1      576.45      467.32     42.14 o 
  -5  10   1        6.80       24.57     25.58 o 
  -3  10   1        0.59       41.49     18.07 o 
  -2  10   1        7.68       13.66     17.78 o 
  -1  10   1       50.65       55.94     21.18 o 
   0  10   1        1.42        9.83     18.07 o 
   1  10   1       13.90       20.45     19.37 o 
  -3  -9   2       31.44       79.28     20.02 o 
  -2  -9   2       17.32       26.52     18.29 o 
  -1  -9   2        0.07        5.35     17.49 o 
   0  -9   2      107.98      107.98     22.04 o 
   1  -9   2        2.23       -1.45     18.65 o 
   2  -9   2       80.70       74.15     22.77 o 
   3  -9   2       94.46       94.75     25.66 o 
   4  -9   2        3.53       64.54     21.75 o 
   5  -9   2      102.04      113.90     23.85 o 
   6  -9   2        8.25       67.79     25.08 o 
  -4  -8   2       10.38       27.97     19.88 o 
  -3  -8   2       18.63       37.29     18.14 o 
  -2  -8   2        9.12       13.01     17.85 o 
  -1  -8   2      115.25      104.36     23.06 o 
   0  -8   2      212.02      198.90     25.95 o 
   1  -8   2      505.57      529.19     35.56 o 
   3  -8   2      105.57      130.67     25.30 o 
   4  -8   2      764.71      755.33     42.57 o 
   5  -8   2      252.16      282.66     32.23 o 
   6  -8   2        0.53       39.24     20.02 o 
   7  -8   2       28.02       54.06     21.03 o 
  -5  -7   2        4.22       12.58     19.08 o 
  -4  -7   2      249.34      254.69     29.20 o 
  -3  -7   2       32.45       46.76     19.08 o 
  -2  -7   2        2.14        3.76     18.29 o 
  -1  -7   2      695.59      706.48     39.10 o 
   0  -7   2      217.76      210.75     24.50 o 
   1  -7   2      836.60      739.87     38.09 o 
   2  -7   2        2.46       27.75     18.50 o 
   3  -7   2        4.43        8.26     11.56 o 
   4  -7   2      475.56      452.90     22.31 o 
   5  -7   2      157.83      180.03     24.50 o 
   6  -7   2      135.53      128.72     23.92 o 
   7  -7   2       13.13       31.08     18.57 o 
   8  -7   2       10.32        5.85     18.36 o 
  -6  -6   2        3.72       24.34     13.09 o 
  -5  -6   2      193.86      193.26     27.25 o 
  -4  -6   2      174.96      175.05     26.38 o 
  -3  -6   2      343.86      369.68     31.94 o 
  -2  -6   2      164.64      137.61     22.84 o 
  -1  -6   2        9.17        5.35     15.11 o 
   0  -6   2      396.69      392.08     27.10 o 
   2  -6   2       17.37       17.42     14.17 o 
   3  -6   2       94.99      101.88     13.05 o 
   4  -6   2      166.74      164.41     20.16 o 
   5  -6   2        0.40       20.04     12.11 o 
   6  -6   2       20.70       21.20     13.38 o 
   7  -6   2       56.57       53.34     19.44 o 
   8  -6   2       19.80       33.97     20.60 o 
  -7  -5   2        4.77       26.81     19.59 o 
  -6  -5   2       51.70       73.79     19.59 o 
  -5  -5   2        0.13        7.52     18.21 o 
  -4  -5   2      352.03      369.82     32.16 o 
  -3  -5   2        6.88       15.03     16.48 o 
  -2  -5   2       65.14       60.57     16.91 o 
  -1  -5   2        7.25       11.06     13.80 o 
   0  -5   2       36.29       46.54     15.18 o 
   1  -5   2        7.65        5.93     14.24 o 
   2  -5   2        0.56       -4.05     13.30 o 
   3  -5   2      986.62      992.38     26.34 o 
   4  -5   2        8.00       11.48      8.97 o 
   5  -5   2       19.65       32.97     11.55 o 
   6  -5   2      192.56      200.09     28.76 o 
   7  -5   2        6.02       29.98     15.61 o 
   8  -5   2      589.50      534.17     41.92 o 
  -7  -4   2        2.35       11.49     18.43 o 
  -6  -4   2       63.40       72.92     20.45 o 
  -5  -4   2      199.97      215.01     28.69 o 
  -4  -4   2       96.22      108.92     21.47 o 
  -3  -4   2       21.65       22.19     14.38 o 
  -2  -4   2        2.27       -1.59     14.09 o 
  -1  -4   2      318.79      304.99     23.20 o 
   0  -4   2      386.42      398.81     25.08 o 
   1  -4   2      447.92      525.07     27.83 o 
   2  -4   2      174.43      157.46     15.83 o 
   3  -4   2      989.19     1015.77     47.70 o 
   4  -4   2      819.27      800.80     78.56 o 
   5  -4   2        8.69       16.17      9.88 o 
   6  -4   2       22.14        8.75     12.21 o 
   7  -4   2      119.49      137.21     17.53 o 
   8  -4   2        3.39      -11.85     18.14 o 
  -8  -3   2      137.44      105.88     25.51 o 
  -7  -3   2      460.86      441.66     37.73 o 
  -6  -3   2       11.09       26.16     17.85 o 
  -5  -3   2      122.26      126.26     23.85 o 
  -4  -3   2       54.02       42.86     15.76 o 
  -3  -3   2        3.16        5.85     14.24 o 
  -2  -3   2     2999.60     3100.90     61.58 o 
  -1  -3   2      255.29      268.64     19.66 o 
   0  -3   2       10.10       14.24     10.48 o 
   1  -3   2        7.87       -3.18     10.91 o 
   2  -3   2       16.44       14.86      6.47 o 
   3  -3   2     1438.53     1375.52     51.55 o 
   4  -3   2      381.73      345.94     27.50 o 
   5  -3   2       17.66        9.41      9.59 o 
   6  -3   2      410.33      366.05     29.92 o 
   7  -3   2        3.24      105.88     24.79 o 
   8  -3   2        3.79       39.61     21.54 o 
  -8  -2   2        0.23       13.44     18.43 o 
  -7  -2   2      538.69      534.03     40.76 o 
  -6  -2   2      622.18      615.70     40.33 o 
  -5  -2   2      144.93      146.28     21.39 o 
  -4  -2   2      285.51      307.60     24.36 o 
  -3  -2   2      909.65      891.71     35.05 o 
  -2  -2   2      513.16      516.18     24.14 o 
  -1  -2   2       59.40       51.89      9.47 o 
   0  -2   2      516.93      522.72     13.97 o 
   1  -2   2       50.87       46.38      5.86 o 
   2  -2   2      569.77      496.09     34.58 o 
   3  -2   2      276.75      256.55     22.12 o 
   4  -2   2       33.03       46.48      9.90 o 
   5  -2   2      120.03      111.13     13.41 o 
   6  -2   2        3.96        9.68     19.73 o 
   7  -2   2      255.31      253.90     31.01 o 
   8  -2   2       78.06       96.41     23.71 o 
  -9  -1   2       21.92       36.79     20.81 o 
  -8  -1   2       81.46       56.01     18.72 o 
  -7  -1   2        0.06        0.65     18.29 o 
  -6  -1   2       29.70       31.37     19.73 o 
  -5  -1   2       19.29       18.43     13.66 o 
  -4  -1   2      228.57      238.72     22.69 o 
  -3  -1   2      176.50      204.10     19.80 o 
  -2  -1   2     2320.84     2241.22     45.57 o 
  -1  -1   2      649.74      635.89     26.60 o 
   0  -1   2      289.77      281.43      9.84 o 
   1  -1   2     5890.28     5855.04    307.96 o 
   2  -1   2      451.58      462.67     36.53 o 
   3  -1   2       40.27       30.98      8.80 o 
   4  -1   2      321.52      310.30     26.60 o 
   5  -1   2      310.43      332.96     29.34 o 
   6  -1   2      192.66      193.98     27.97 o 
   7  -1   2      126.25      124.89     25.80 o 
   8  -1   2        7.86       18.57     19.37 o 
  -9   0   2       30.66       21.39     20.74 o 
  -8   0   2       14.31       40.18     15.97 o 
  -7   0   2        8.99       16.62     17.71 o 
  -6   0   2        8.99       10.56     12.36 o 
  -5   0   2       35.03       21.70     11.60 o 
  -4   0   2     2679.54     2762.21    129.84 o 
  -3   0   2       99.42       93.94      6.76 o 
  -2   0   2     4437.57     4323.00     30.85 o 
  -1   0   2      636.00      631.98     18.45 o 
   0   0   2     1782.90     1706.36     29.31 o 
   1   0   2    23773.82    23568.67    169.12 o 
   2   0   2     2187.28     2152.94     39.21 o 
   3   0   2      263.20      262.33     13.78 o 
   4   0   2      307.11      304.11     17.06 o 
   5   0   2      116.80      116.22     22.04 o 
   6   0   2      397.60      425.33     35.56 o 
   7   0   2       33.30       41.56     19.95 o 
   8   0   2        0.42       29.99     19.30 o 
  -9   1   2       29.15       45.68     20.96 o 
  -8   1   2      226.37      192.75     27.32 o 
  -7   1   2      126.88      119.98     16.68 o 
  -6   1   2       69.79       77.90     13.37 o 
  -5   1   2       14.69       10.87      9.25 o 
  -4   1   2      601.96      639.25     30.35 o 
  -3   1   2       11.11        9.98      4.64 o 
  -2   1   2      531.88      515.11      9.76 o 
  -1   1   2      333.44      338.10     14.53 o 
   0   1   2      861.70      822.98     22.77 o 
   1   1   2     2342.02     2402.08    167.82 o 
   2   1   2      301.43      288.39     30.68 o 
   3   1   2       10.89        7.09      8.57 o 
   4   1   2       59.54       58.58      9.30 o 
   5   1   2        0.05        9.60      9.25 o 
   6   1   2       10.67        3.69     19.95 o 
   7   1   2       52.44       86.01     22.69 o 
   8   1   2      121.71      121.49     25.44 o 
  -9   2   2      268.19      250.09     31.08 o 
  -8   2   2      259.89      227.35     29.31 o 
  -7   2   2      110.22      127.93     17.47 o 
  -6   2   2      353.19      325.23     19.92 o 
  -5   2   2      187.67      210.79     14.51 o 
  -4   2   2        0.27        1.01     10.48 o 
  -3   2   2     2033.34     2277.41     27.36 o 
  -2   2   2       22.37       25.45      5.28 o 
  -1   2   2      147.41      151.05     11.35 o 
   0   2   2      483.47      427.43     18.94 o 
   1   2   2      417.99      419.73     21.83 o 
   2   2   2      210.76      234.01     17.92 o 
   3   2   2      353.28      323.24     25.87 o 
   4   2   2        0.04       -4.12      8.04 o 
   5   2   2      120.66      130.18     13.73 o 
   6   2   2      286.74      344.17     33.53 o 
   7   2   2        1.02       30.28     19.08 o 
  -9   3   2        4.80        9.01     13.73 o 
  -8   3   2       33.80       32.83     20.67 o 
  -7   3   2      546.23      523.02     25.80 o 
  -6   3   2      129.80      145.40     27.54 o 
  -5   3   2      117.69      126.42     15.97 o 
  -4   3   2      830.49      938.62     40.94 o 
  -3   3   2     1215.03     1384.75     43.53 o 
  -2   3   2     1401.34     1628.69     35.49 o 
  -1   3   2      365.26      350.02     19.08 o 
   0   3   2      177.65      160.66     16.26 o 
   1   3   2        3.17       10.81      8.53 o 
   2   3   2        2.36       -3.06      7.82 o 
   3   3   2       66.33       87.86     10.72 o 
   4   3   2      429.89      386.55     19.84 o 
   5   3   2       56.27       63.50     12.37 o 
   6   3   2        2.15       21.25     17.56 o 
   7   3   2        2.42       61.36     20.89 o 
  -9   4   2       42.34       52.90     15.30 o 
  -8   4   2      127.10      130.39     17.09 o 
  -7   4   2      794.83      802.25     98.94 o 
  -6   4   2       85.46      102.06     23.06 o 
  -5   4   2      747.80      837.30     49.00 o 
  -4   4   2      144.33      139.01      9.82 o 
  -3   4   2        8.47       15.76      6.68 o 
  -2   4   2     2802.23     2981.15     55.58 o 
  -1   4   2       86.32       92.80     15.61 o 
   0   4   2      231.86      221.59     20.45 o 
   1   4   2      866.75      835.61     21.65 o 
   2   4   2      472.11      475.91     34.04 o 
   3   4   2        7.04        4.81      9.48 o 
   4   4   2        0.07        1.65     10.23 o 
   5   4   2       42.01       62.39     16.15 o 
   6   4   2      139.78      170.64     23.92 o 
  -9   5   2       33.77       72.37     16.56 o 
  -8   5   2       79.89      102.06     31.66 o 
  -7   5   2      134.68      165.44     32.05 o 
  -6   5   2      347.63      368.89     20.57 o 
  -5   5   2      360.33      391.03     29.81 o 
  -4   5   2       84.24       97.65      8.32 o 
  -3   5   2        7.85        4.01      6.78 o 
  -2   5   2        2.20       -3.47     10.12 o 
  -1   5   2      614.55      527.02     28.48 o 
   0   5   2      133.46      121.89     13.26 o 
   1   5   2        3.01        0.77      7.67 o 
   2   5   2        1.93        5.08      8.56 o 
   3   5   2       10.67        2.76     14.89 o 
   4   5   2       12.41       26.45     11.67 o 
   5   5   2       19.69       36.39     11.70 o 
   6   5   2       28.24       49.94     19.15 o 
  -9   6   2       46.99       50.26     15.29 o 
  -8   6   2      193.38      200.93     19.36 o 
  -7   6   2       15.38       31.77     14.38 o 
  -6   6   2       21.57       18.75     12.72 o 
  -5   6   2       38.99       43.33     10.66 o 
  -4   6   2       45.68       47.83      7.77 o 
  -3   6   2       37.06       46.40     12.07 o 
  -2   6   2       63.38       64.25     14.45 o 
  -1   6   2       52.14       53.41     14.17 o 
   0   6   2      389.60      400.69     29.85 o 
   1   6   2      132.27      133.27     21.03 o 
   2   6   2      247.79      273.19     27.97 o 
   3   6   2       40.99       36.28     16.33 o 
   4   6   2        0.48       -2.89     14.31 o 
   5   6   2      214.88      189.14     26.24 o 
  -8   7   2        1.38        0.22     21.39 o 
  -7   7   2      451.70      414.71     37.15 o 
  -6   7   2        7.56       20.38     20.89 o 
  -5   7   2       16.23       11.20     20.53 o 
  -4   7   2      478.28      449.72     21.85 o 
  -3   7   2      131.30      137.75     18.50 o 
  -2   7   2      518.51      520.08     33.82 o 
  -1   7   2        4.22       21.97     16.19 o 
   0   7   2       94.16      100.75     20.74 o 
   1   7   2     1239.67     1052.16     51.10 o 
   2   7   2       24.99        8.60     15.61 o 
   3   7   2      293.46      244.50     29.20 o 
   4   7   2       55.62       41.85     18.00 o 
  -8   8   2      258.45      233.66     32.67 o 
  -7   8   2       62.58       75.45     23.85 o 
  -6   8   2      171.48      160.52     28.26 o 
  -5   8   2       88.29      101.83     26.74 o 
  -4   8   2       30.66       35.27     17.63 o 
  -3   8   2       54.89       41.34     18.00 o 
  -2   8   2      938.19      820.81     44.23 o 
  -1   8   2        1.38        6.65     16.41 o 
   0   8   2       10.52       26.38     16.84 o 
   1   8   2       43.39       57.10     19.30 o 
   2   8   2        6.13      -15.61     15.61 o 
   3   8   2       41.36       17.71     17.56 o 
  -7   9   2      133.10      106.46     27.83 o 
  -6   9   2        8.75       -1.37     19.95 o 
  -5   9   2       24.68       22.77     22.98 o 
  -3   9   2      209.79      175.26     24.72 o 
  -2   9   2       41.97       47.48     18.79 o 
  -1   9   2        3.40       15.68     17.13 o 
   0   9   2       16.54       28.62     17.85 o 
   1   9   2       27.46       26.31     19.15 o 
   2   9   2       30.68       16.77     19.51 o 
  -6  10   2        3.09       27.68     25.95 o 
  -5  10   2        0.91       10.55     20.16 o 
  -3  10   2       48.88       24.50     16.91 o 
  -2  10   2       13.83       25.87     17.13 o 
  -1  10   2      110.86      100.39     22.69 o 
   0  10   2        9.06       27.25     19.30 o 
  -1 -10   3       11.16       13.08     18.07 o 
   0 -10   3        1.89       10.84     18.21 o 
   1 -10   3        0.09        3.04     17.20 o 
   2 -10   3        0.65       22.33     18.94 o 
   4 -10   3       60.13       85.07     27.97 o 
   5 -10   3       10.67      117.73     28.98 o 
  -3  -9   3       73.94      136.67     24.14 o 
  -2  -9   3        0.18       28.55     18.36 o 
  -1  -9   3        0.11       30.14     18.94 o 
   0  -9   3       94.55      118.10     21.90 o 
   1  -9   3        4.21       19.59     18.57 o 
   2  -9   3        0.23       23.85     19.80 o 
   3  -9   3       30.48       46.04     23.42 o 
   4  -9   3      236.13      234.60     29.63 o 
   5  -9   3        5.86       35.13     22.91 o 
   6  -9   3       12.68       56.45     24.43 o 
  -4  -8   3        3.23       34.91     17.49 o 
  -3  -8   3       33.74       36.93     18.94 o 
  -2  -8   3      128.98      122.21     23.71 o 
  -1  -8   3      461.59      465.95     36.35 o 
   0  -8   3       54.59      104.80     22.40 o 
   1  -8   3      262.12      250.72     29.13 o 
   2  -8   3       82.01      129.95     25.15 o 
   3  -8   3      121.54      115.57     25.08 o 
   4  -8   3      522.91      511.12     39.03 o 
   5  -8   3       15.52       29.05     22.55 o 
   6  -8   3       44.39       47.70     19.37 o 
   7  -8   3       44.23       65.19     23.85 o 
  -5  -7   3      120.72      168.47     27.10 o 
  -4  -7   3       43.65       58.40     18.86 o 
  -3  -7   3      416.67      402.20     34.40 o 
  -2  -7   3      120.88      104.87     23.06 o 
  -1  -7   3        0.69       -7.44     17.63 o 
   0  -7   3      138.37      163.19     24.50 o 
   1  -7   3       65.82       74.59     21.47 o 
   2  -7   3      689.81      729.31     41.34 o 
   3  -7   3       29.83       25.58     20.53 o 
   4  -7   3      183.57      177.65     27.68 o 
   5  -7   3       13.31       -2.75     18.07 o 
   6  -7   3       48.55       50.23     19.51 o 
   7  -7   3       67.67       65.55     20.96 o 
  -6  -6   3       85.34      130.82     25.51 o 
  -5  -6   3        0.32       -2.53     17.63 o 
  -4  -6   3       68.21       78.34     21.18 o 
  -3  -6   3       13.27        3.04     19.30 o 
  -2  -6   3        1.40      -11.13     16.91 o 
  -1  -6   3       34.69       45.39     17.35 o 
   0  -6   3       98.57       90.49     18.86 o 
   1  -6   3       19.66       39.32     17.35 o 
   2  -6   3      137.97      158.64     21.97 o 
   3  -6   3      139.73      126.91     22.69 o 
   4  -6   3       55.93       75.89     20.60 o 
   5  -6   3       78.07      100.68     22.04 o 
   6  -6   3       44.93       41.41     18.50 o 
   7  -6   3       51.24       47.05     20.60 o 
   8  -6   3        0.80       33.75     20.16 o 
  -7  -5   3      172.40      219.21     28.84 o 
  -6  -5   3      114.97      147.00     26.52 o 
  -5  -5   3       49.87       47.56     20.24 o 
  -4  -5   3      586.56      589.68     39.03 o 
  -3  -5   3      602.55      585.13     36.14 o 
  -2  -5   3        8.58        1.08     15.61 o 
  -1  -5   3      122.89       96.85     17.85 o 
   0  -5   3      512.16      505.77     29.92 o 
   1  -5   3      782.18      810.48     36.86 o 
   2  -5   3      311.66      331.27     14.95 o 
   3  -5   3       10.12       13.11      7.85 o 
   4  -5   3      500.70      490.16     33.03 o 
   5  -5   3       77.90      107.76     21.54 o 
   6  -5   3       98.15       97.79     22.48 o 
   7  -5   3      309.86      306.87     32.31 o 
   8  -5   3       90.24       74.37     25.15 o 
  -7  -4   3        0.62       22.26     17.71 o 
  -6  -4   3        0.00       -1.81     18.65 o 
  -5  -4   3        4.43        2.31     18.57 o 
  -4  -4   3        0.68       -5.93     15.18 o 
  -3  -4   3       30.09       22.40     15.68 o 
  -2  -4   3      190.83      189.50     20.89 o 
  -1  -4   3       39.80       54.21     16.84 o 
   1  -4   3       13.60        6.87     14.82 o 
   2  -4   3       60.97       59.05      8.50 o 
   3  -4   3      325.25      314.80     15.56 o 
   4  -4   3        3.03       23.49      8.62 o 
   5  -4   3      396.72      335.29     48.78 o 
   6  -4   3       63.55       55.80     19.66 o 
   7  -4   3        9.70       16.91     18.00 o 
   8  -4   3       55.98       59.55     23.27 o 
  -8  -3   3       73.02       89.40     24.79 o 
  -7  -3   3       15.59       20.67     18.57 o 
  -6  -3   3      280.01      277.24     30.21 o 
  -5  -3   3      377.82      365.05     31.73 o 
  -4  -3   3      234.60      217.54     23.34 o 
  -3  -3   3       52.38       68.88     16.91 o 
  -2  -3   3      169.01      141.30     20.02 o 
  -1  -3   3      525.76      527.74     28.48 o 
   0  -3   3      354.41      384.58     16.68 o 
   1  -3   3      654.20      650.50     29.92 o 
   2  -3   3       71.24       48.47      9.45 o 
   3  -3   3        7.48       14.16      5.49 o 
   4  -3   3        0.34        6.64      5.45 o 
   5  -3   3      356.17      348.99     19.26 o 
   6  -3   3        6.60       -1.52     18.29 o 
   7  -3   3       27.81       38.59     18.50 o 
   8  -3   3      256.92      197.81     28.19 o 
  -8  -2   3      193.56      167.46     28.11 o 
  -7  -2   3        8.34      117.59     25.37 o 
  -6  -2   3       47.40       32.31     17.92 o 
  -5  -2   3      879.84      883.11     42.21 o 
  -4  -2   3      136.57      142.60     18.94 o 
  -3  -2   3        8.31       10.84     15.68 o 
  -2  -2   3       47.25       33.37      9.96 o 
  -1  -2   3      301.40      302.74     23.45 o 
   0  -2   3     1848.60     1754.18     42.97 o 
   1  -2   3      583.50      585.39     36.68 o 
   2  -2   3       76.53       71.18     11.42 o 
   3  -2   3      130.87      127.04     10.69 o 
   4  -2   3       86.40       86.00      9.05 o 
   5  -2   3      187.95      166.37     23.78 o 
   6  -2   3        5.31       -0.07     18.94 o 
   7  -2   3       14.15       28.26     19.44 o 
   8  -2   3        0.04       -0.14     19.37 o 
  -9  -1   3       56.24       58.47     23.20 o 
  -8  -1   3        1.11        4.84     19.08 o 
  -7  -1   3        6.65       10.41     19.80 o 
  -6  -1   3       16.19       30.35     19.01 o 
  -5  -1   3       79.55       79.07     18.07 o 
  -4  -1   3      494.17      495.53     19.77 o 
  -3  -1   3       10.27        9.48      7.76 o 
  -2  -1   3     1017.42      994.30     27.96 o 
  -1  -1   3        3.80        0.17      3.49 o 
   0  -1   3     3798.44     3559.57     63.89 o 
   1  -1   3     1732.90     1673.69     60.10 o 
   2  -1   3      349.64      337.89     15.68 o 
   3  -1   3      716.23      688.08    104.98 o 
   4  -1   3      362.86      326.64     43.69 o 
   5  -1   3      229.55      251.51     27.25 o 
   6  -1   3       71.97       79.79     22.40 o 
   7  -1   3        4.40       26.45     19.73 o 
   8  -1   3       16.12       30.57     20.38 o 
  -9   0   3       20.92       30.50     18.21 o 
  -8   0   3       56.49       50.09     20.96 o 
  -7   0   3        7.32        5.49     18.72 o 
  -6   0   3      215.49      228.95     17.93 o 
  -5   0   3      898.11      897.58     30.28 o 
  -4   0   3       17.31       22.25      7.01 o 
  -3   0   3      206.26      183.89      9.61 o 
  -2   0   3      211.48      207.88      7.94 o 
  -1   0   3        1.84        2.76      3.71 o 
   0   0   3      911.43      845.07     32.09 o 
   1   0   3      681.31      686.68     50.99 o 
   2   0   3      109.89      100.72     11.17 o 
   3   0   3      322.69      325.88     15.51 o 
   4   0   3      302.74      298.56     15.64 o 
   5   0   3        9.50        6.00     19.22 o 
   6   0   3        2.50      -10.41     19.15 o 
   7   0   3       63.23       66.56     21.61 o 
   8   0   3       34.50       41.99     20.31 o 
  -9   1   3       43.65       52.25     21.32 o 
  -8   1   3        9.86       12.47     12.60 o 
  -7   1   3        1.59      -11.98     11.98 o 
  -6   1   3       11.29        8.07     11.49 o 
  -5   1   3      385.25      361.49     32.85 o 
  -4   1   3       15.59        8.53      6.79 o 
  -3   1   3       83.48      111.01      8.25 o 
  -2   1   3      985.21      950.80     14.36 o 
  -1   1   3      413.61      405.09     18.29 o 
   0   1   3      423.46      403.32     13.01 o 
   1   1   3       78.12       84.61      9.42 o 
   2   1   3      271.45      254.38     28.73 o 
   3   1   3       44.83       45.62      9.27 o 
   4   1   3        0.41       23.43     28.76 o 
   5   1   3      157.95      155.89     24.93 o 
   6   1   3       20.35       39.24     20.24 o 
   7   1   3      180.98      236.33     28.40 o 
  -9   2   3        5.09       24.99     14.74 o 
  -8   2   3       81.10       85.55     15.94 o 
  -7   2   3      703.52      648.97     30.46 o 
  -6   2   3       66.75       61.86     12.02 o 
  -5   2   3      137.63      135.60     15.57 o 
  -4   2   3      461.84      450.73     16.06 o 
  -3   2   3       93.94      108.52      8.40 o 
  -2   2   3     3198.24     3366.90     59.81 o 
  -1   2   3     2240.56     2299.24     45.89 o 
   0   2   3       31.55       34.26     12.29 o 
   1   2   3       22.77       26.55      9.21 o 
   2   2   3      673.23      715.93     57.17 o 
   3   2   3      129.52      141.35     12.34 o 
   4   2   3      359.17      340.03     18.70 o 
   5   2   3       26.40       32.20     11.65 o 
   6   2   3        0.03        0.51     16.55 o 
   7   2   3      137.69      182.27     26.81 o 
  -9   3   3        5.21       32.70     13.89 o 
  -8   3   3        9.29        6.65     13.39 o 
  -7   3   3      679.29      647.49     85.83 o 
  -6   3   3      210.86      217.70     17.03 o 
  -5   3   3      563.42      600.94     39.35 o 
  -4   3   3       31.06       32.54      6.77 o 
  -3   3   3       14.41       21.51      9.78 o 
  -2   3   3      200.18      220.29     18.57 o 
  -1   3   3       67.26       63.60     15.61 o 
   0   3   3        0.88        0.87     12.65 o 
   1   3   3       69.48       82.46      9.81 o 
   2   3   3      361.44      366.88     18.10 o 
   3   3   3      250.37      256.55     16.05 o 
   4   3   3        1.77       12.39     10.79 o 
   5   3   3       26.51       42.40     12.71 o 
   6   3   3        6.00       22.84     20.24 o 
  -9   4   3       36.77       52.19     15.67 o 
  -8   4   3       17.39       21.82     19.26 o 
  -7   4   3      508.29      501.95     29.96 o 
  -6   4   3      456.79      521.08     24.72 o 
  -5   4   3      163.78      200.42     36.90 o 
  -4   4   3       25.09       26.16      6.26 o 
  -3   4   3       49.84       30.86     11.56 o 
  -2   4   3      508.82      519.43     26.45 o 
  -1   4   3      415.17      429.74     26.24 o 
   0   4   3      447.25      434.29     26.74 o 
   1   4   3       38.81       48.08     14.42 o 
   2   4   3       40.23       39.23      9.75 o 
   3   4   3        0.86        5.97      9.51 o 
   4   4   3       16.55       24.55     11.45 o 
   5   4   3        3.89       31.82     12.10 o 
   6   4   3        9.44       52.76     20.24 o 
  -9   5   3       37.31       52.94     39.32 o 
  -8   5   3       29.39       63.49     26.60 o 
  -7   5   3       53.59       72.56     24.43 o 
  -6   5   3        5.09       24.95     12.04 o 
  -5   5   3      623.94      619.36     21.92 o 
  -4   5   3       42.37       46.74     10.66 o 
  -3   5   3      472.20      452.79     25.15 o 
  -2   5   3      229.81      228.24     20.67 o 
  -1   5   3       35.25       28.84     13.59 o 
   0   5   3        1.86        5.42     11.64 o 
   1   5   3       91.72      105.09     19.37 o 
   2   5   3      592.97      586.50     36.86 o 
   3   5   3       37.15       34.98     17.06 o 
   4   5   3       89.11       91.21     20.09 o 
   5   5   3       62.00       64.76     18.72 o 
  -9   6   3        3.34       -6.14     18.72 o 
  -8   6   3        5.54       32.31     22.40 o 
  -7   6   3       92.28       79.93     24.57 o 
  -6   6   3       21.97       10.77     20.96 o 
  -5   6   3      132.58      162.18     25.95 o 
  -4   6   3       81.10       86.09     12.44 o 
  -3   6   3       83.50       88.61     16.19 o 
  -2   6   3      415.20      377.85     27.90 o 
  -1   6   3        0.58        5.28     15.25 o 
   0   6   3      194.28      186.61     24.43 o 
   1   6   3      134.63      133.34     22.84 o 
   2   6   3       45.16       33.75     17.71 o 
   3   6   3       59.82       46.11     18.57 o 
   4   6   3        3.11        4.05     15.68 o 
   5   6   3       89.44      102.27     22.77 o 
  -8   7   3      319.83      295.89     35.34 o 
  -7   7   3        4.17       21.25     19.95 o 
  -6   7   3      122.83      118.38     25.58 o 
  -5   7   3       70.76       37.80     24.21 o 
  -4   7   3       99.64      100.10     17.20 o 
  -3   7   3      444.88      402.71     30.86 o 
  -2   7   3      203.70      197.16     26.16 o 
  -1   7   3       40.22       22.04     17.56 o 
   0   7   3      522.23      494.14     36.64 o 
   1   7   3        0.12       22.62     16.41 o 
   2   7   3      197.09      197.81     26.24 o 
   3   7   3        0.87       -9.83     15.68 o 
   4   7   3       35.25       29.56     19.51 o 
  -8   8   3       33.09       34.55     23.78 o 
  -7   8   3       58.06       42.14     23.49 o 
  -6   8   3      119.46      107.69     26.02 o 
  -5   8   3       12.33       10.77     23.27 o 
  -4   8   3        5.68       26.52     19.01 o 
  -3   8   3       83.04       95.62     22.69 o 
  -2   8   3        2.47       13.95     18.36 o 
  -1   8   3      606.27      549.57     39.61 o 
   0   8   3        1.67       13.88     17.13 o 
   1   8   3       20.25       28.40     17.63 o 
   2   8   3       36.36       33.68     18.50 o 
   3   8   3       10.85       45.82     20.53 o 
  -7   9   3       65.54       72.64     26.16 o 
  -6   9   3      124.79      112.53     27.68 o 
  -5   9   3       46.67       62.44     21.83 o 
  -3   9   3        9.54       14.17     19.44 o 
  -2   9   3       31.10       53.48     20.02 o 
  -1   9   3      102.71       95.18     23.20 o 
   0   9   3       33.67       35.13     20.02 o 
   1   9   3       56.20       48.71     23.06 o 
  -5  10   3      462.88      480.19     42.42 o 
  -3  10   3       66.20       63.17     22.69 o 
  -2  10   3        3.61        5.06     19.44 o 
  -1  10   3        4.34        0.58     19.01 o 
  -1 -10   4      146.73      206.41     28.04 o 
   0 -10   4       10.93       16.48     18.36 o 
   1 -10   4       68.80       65.41     21.61 o 
   2 -10   4      157.17      159.51     26.52 o 
   4 -10   4       51.82       66.13     27.25 o 
  -3  -9   4        2.51       14.96     19.37 o 
  -2  -9   4       61.67       95.69     21.61 o 
  -1  -9   4        9.29       25.15     19.44 o 
   0  -9   4        2.87        9.76     16.33 o 
   1  -9   4      128.05      127.35     23.49 o 
   2  -9   4        0.01       55.36     21.90 o 
   3  -9   4       23.41       35.20     24.28 o 
   4  -9   4       72.16      106.89     25.87 o 
   5  -9   4       56.92       57.96     26.67 o 
  -4  -8   4        6.05       36.14     19.37 o 
  -3  -8   4       51.77       74.30     20.81 o 
  -2  -8   4        0.27      -17.63     17.63 o 
  -1  -8   4        1.63       12.94     17.42 o 
   0  -8   4      222.97      200.70     27.54 o 
   1  -8   4      333.79      295.17     31.94 o 
   2  -8   4      202.03      199.98     29.56 o 
   3  -8   4       69.75       61.00     23.06 o 
   4  -8   4      150.46      149.46     26.74 o 
   5  -8   4      237.26      233.66     32.09 o 
   6  -8   4      332.34      289.31     33.03 o 
  -5  -7   4       43.25       58.47     20.74 o 
  -4  -7   4       26.93       53.92     19.37 o 
  -3  -7   4      287.75      255.92     29.99 o 
  -2  -7   4       59.06       49.07     20.96 o 
  -1  -7   4        0.06       -2.96     16.77 o 
   0  -7   4      144.23      137.10     25.01 o 
   2  -7   4      688.32      674.82     42.42 o 
   3  -7   4       13.11       17.85     19.88 o 
   4  -7   4        0.09       -0.36     18.79 o 
   5  -7   4      119.47      102.99     21.32 o 
   6  -7   4      190.67      210.46     29.70 o 
   7  -7   4       25.90       49.00     22.91 o 
  -6  -6   4        0.05       28.33     19.01 o 
  -5  -6   4       49.90       40.76     19.08 o 
  -4  -6   4      236.15      299.21     30.64 o 
  -3  -6   4      367.23      319.09     31.80 o 
  -2  -6   4      288.38      313.74     30.64 o 
  -1  -6   4      172.82      173.46     24.07 o 
   0  -6   4       75.92       45.24     19.37 o 
   1  -6   4      407.42      389.99     31.44 o 
   2  -6   4      197.18      238.07     26.74 o 
   3  -6   4        2.88        0.14     18.65 o 
   4  -6   4        0.03       13.52     17.92 o 
   5  -6   4        6.29       18.50     18.65 o 
   6  -6   4       88.93       73.65     20.81 o 
   7  -6   4       27.43       42.42     19.01 o 
  -7  -5   4       70.43      121.93     24.28 o 
  -6  -5   4        0.67        1.81     17.49 o 
  -5  -5   4        1.58       30.57     18.14 o 
  -4  -5   4       17.87       33.17     19.37 o 
  -3  -5   4      203.52      218.12     27.03 o 
  -2  -5   4        1.69        2.24     16.48 o 
  -1  -5   4      130.69      120.99     19.73 o 
   0  -5   4        5.31      -13.37     13.80 o 
   1  -5   4        0.02      -14.31     14.31 o 
   2  -5   4       12.07        3.18     15.39 o 
   3  -5   4       34.99       31.15     16.84 o 
   4  -5   4      438.04      434.08     33.68 o 
   5  -5   4       44.28       77.98     20.31 o 
   6  -5   4        2.86        2.75     15.47 o 
   7  -5   4       77.34       55.00     21.25 o 
  -7  -4   4        6.06       22.04     17.92 o 
  -6  -4   4        0.55       30.86     18.43 o 
  -5  -4   4        0.07      -15.54     16.77 o 
  -4  -4   4      451.08      463.56     34.69 o 
  -3  -4   4      222.72      237.56     24.93 o 
  -2  -4   4      113.16      106.60     18.79 o 
  -1  -4   4      220.19      257.01     22.91 o 
   0  -4   4       10.72       10.76      9.17 o 
   1  -4   4      948.94      987.65     38.38 o 
   2  -4   4      191.18      189.87     13.30 o 
   3  -4   4       77.45       67.51      9.66 o 
   4  -4   4      255.29      262.71     27.75 o 
   5  -4   4      164.81      136.38     23.99 o 
   6  -4   4        0.22       22.55     19.01 o 
   7  -4   4        6.44       -6.94     18.29 o 
  -8  -3   4      128.60      116.58     27.25 o 
  -7  -3   4       70.42       76.90     20.45 o 
  -6  -3   4     1103.55     1111.79     53.63 o 
  -5  -3   4       25.54       39.10     17.92 o 
  -4  -3   4      208.62      237.78     25.08 o 
  -3  -3   4       36.27       11.71     14.45 o 
  -2  -3   4        7.88       15.61     14.53 o 
  -1  -3   4     1351.07     1325.31     48.60 o 
   0  -3   4      141.00      131.18     12.83 o 
   1  -3   4      423.63      381.44     18.61 o 
   2  -3   4        9.73        2.92      7.49 o 
   3  -3   4       23.15       29.75      7.70 o 
   4  -3   4      138.27      121.35     16.91 o 
   5  -3   4      528.75      504.54     37.37 o 
   6  -3   4        2.71        5.20     17.13 o 
   7  -3   4      143.32      153.00     26.24 o 
   8  -3   4        1.48      -10.99     18.21 o 
  -8  -2   4        0.03      -16.77     19.08 o 
  -7  -2   4        0.08        3.61     16.41 o 
  -6  -2   4      394.98      385.51     33.53 o 
  -5  -2   4      157.84      154.95     22.62 o 
  -4  -2   4      622.03      568.29     32.02 o 
  -3  -2   4       96.69       84.07     11.47 o 
  -2  -2   4      795.49      802.44     23.30 o 
  -1  -2   4      257.13      249.48     14.97 o 
   0  -2   4        2.06        8.58      9.38 o 
   1  -2   4       49.94       52.48     12.03 o 
   2  -2   4       19.44       17.40      8.67 o 
   3  -2   4      208.17      186.42     15.61 o 
   4  -2   4        6.85       26.55      8.69 o 
   5  -2   4       78.60       84.13     21.90 o 
   6  -2   4       91.01      110.36     22.55 o 
   7  -2   4        1.01       18.94     18.00 o 
  -9  -1   4        0.03       13.95     21.68 o 
  -8  -1   4       21.44       23.06     20.60 o 
  -7  -1   4      153.94      131.47     25.08 o 
  -6  -1   4       13.22       24.28     17.42 o 
  -5  -1   4      180.25      166.74     14.94 o 
  -4  -1   4      321.12      295.11     12.48 o 
  -3  -1   4      230.54      256.44     11.99 o 
  -2  -1   4        5.00        5.67      7.09 o 
  -1  -1   4      315.54      263.93     13.77 o 
   0  -1   4       95.84       90.62     16.15 o 
   1  -1   4      829.06      800.82     41.85 o 
   2  -1   4     1875.15     1798.07    128.61 o 
   3  -1   4        0.10        1.52      7.42 o 
   4  -1   4       31.81       42.72      9.76 o 
   5  -1   4      159.77      136.24     23.85 o 
   6  -1   4      185.52      214.51     28.98 o 
   7  -1   4       39.85       43.44     20.96 o 
  -9   0   4        3.05       14.02     17.92 o 
  -8   0   4       57.55       60.42     21.75 o 
  -7   0   4       36.55       38.04     13.71 o 
  -6   0   4       11.55        3.58     14.24 o 
  -5   0   4       31.06       37.29      7.36 o 
  -4   0   4       18.08       10.66      6.87 o 
  -3   0   4     3136.77     3068.30     32.59 o 
  -2   0   4      226.09      214.18     10.07 o 
  -1   0   4      365.81      351.69     17.96 o 
   0   0   4     1686.20     1596.41     26.98 o 
   1   0   4     1261.24     1301.68    107.07 o 
   2   0   4     5133.63     5128.01    352.44 o 
   3   0   4      531.36      501.11     31.22 o 
   4   0   4        1.24       -1.03      8.34 o 
   5   0   4      114.63      129.01     24.43 o 
   6   0   4       62.45       60.20     20.96 o 
   7   0   4      104.68      160.23     26.45 o 
  -9   1   4      176.91      130.97     16.97 o 
  -8   1   4        7.07       -4.51     12.03 o 
  -7   1   4      506.36      490.06     25.65 o 
  -6   1   4       28.59       24.68     11.68 o 
  -5   1   4        1.34        1.58      5.96 o 
  -4   1   4        4.15       -1.20      6.57 o 
  -3   1   4      252.85      267.24     12.75 o 
  -2   1   4       70.19       66.21      7.77 o 
  -1   1   4      498.82      482.21     24.79 o 
   0   1   4      778.13      790.70     35.41 o 
   1   1   4      205.96      238.11     13.41 o 
   2   1   4      305.29      302.12     15.19 o 
   3   1   4        0.61       -0.62      8.66 o 
   4   1   4      119.89      125.89     21.83 o 
   5   1   4       92.98      129.51     24.86 o 
   6   1   4        0.66       30.79     19.37 o 
   7   1   4        0.80       25.22     18.65 o 
  -9   2   4        0.51       13.54     18.65 o 
  -8   2   4      370.13      317.86     21.91 o 
  -7   2   4      383.17      353.05     22.80 o 
  -6   2   4       13.75       22.57     11.01 o 
  -5   2   4     1127.38     1116.05     21.24 o 
  -4   2   4      140.97      164.47     10.11 o 
  -3   2   4        0.18       -6.60      6.60 o 
  -2   2   4      349.81      346.55     22.69 o 
  -1   2   4      302.61      293.29     22.55 o 
   0   2   4       30.30       43.44     16.26 o 
   1   2   4      198.33      170.15     11.37 o 
   2   2   4      266.88      275.25     21.65 o 
   3   2   4        7.66        0.55      9.16 o 
   4   2   4      384.20      401.88     27.07 o 
   5   2   4        0.01       12.21     18.65 o 
   6   2   4       15.26       57.67     20.45 o 
  -9   3   4        8.90       26.09     14.56 o 
  -8   3   4       43.38       74.85     28.30 o 
  -7   3   4      141.38      164.06     32.63 o 
  -6   3   4      489.48      486.24     22.11 o 
  -5   3   4      310.13      313.58     13.03 o 
  -4   3   4      270.62      260.71     10.58 o 
  -3   3   4      599.67      650.19     26.45 o 
  -2   3   4      364.85      380.45     24.57 o 
  -1   3   4       84.87       77.69     16.55 o 
   0   3   4      453.54      434.80     27.25 o 
   1   3   4       65.42       76.53     14.17 o 
   2   3   4       19.40       13.07      8.81 o 
   3   3   4        8.22       16.33     10.31 o 
   4   3   4       74.52       87.22     14.07 o 
   5   3   4       97.16      138.12     15.83 o 
   6   3   4       18.77       55.94     19.59 o 
  -9   4   4       99.42      117.31     23.60 o 
  -8   4   4       85.69      114.21     23.60 o 
  -7   4   4       82.93       97.07     14.57 o 
  -6   4   4      675.48      678.20     25.16 o 
  -5   4   4        0.01        7.66     13.05 o 
  -4   4   4      986.41      940.07    107.29 o 
  -3   4   4      313.92      300.08     21.54 o 
  -2   4   4      274.70      292.71     22.33 o 
  -1   4   4     2328.13     2413.94     60.64 o 
   0   4   4       26.69       26.67     13.08 o 
   1   4   4      104.05      108.63     19.08 o 
   2   4   4      153.19      145.13     21.83 o 
   3   4   4       49.26       71.91     18.14 o 
   4   4   4       88.29      109.35     21.32 o 
   5   4   4        1.62       15.39     16.55 o 
  -9   5   4      203.77      171.07     29.13 o 
  -8   5   4       47.04       62.81     23.78 o 
  -7   5   4        4.57        5.28     20.67 o 
  -6   5   4      489.34      517.19     37.94 o 
  -5   5   4      248.25      264.02     27.97 o 
  -4   5   4      393.28      407.12     24.07 o 
  -3   5   4      180.28      181.77     19.37 o 
  -2   5   4        0.08       -8.24     11.13 o 
  -1   5   4        5.80        2.46     13.95 o 
   0   5   4      186.85      173.46     23.56 o 
   1   5   4       54.20       66.06     18.57 o 
   2   5   4       19.88       40.98     18.36 o 
   3   5   4       19.52       20.38     16.84 o 
   4   5   4       17.40       39.68     17.85 o 
   5   5   4        3.33       12.72     17.06 o 
  -9   6   4        7.84        6.14     21.83 o 
  -8   6   4       69.08       83.91     25.22 o 
  -7   6   4      105.59       96.49     23.78 o 
  -6   6   4       14.57       21.25     21.75 o 
  -5   6   4        0.17        8.82     20.89 o 
  -4   6   4      104.22      105.64     14.96 o 
  -3   6   4        8.29       15.97     14.74 o 
  -2   6   4        9.58       14.60     16.48 o 
  -1   6   4      258.77      247.97     27.61 o 
   0   6   4        1.47       10.48     17.63 o 
   1   6   4      437.10      454.38     35.85 o 
   2   6   4       25.58       28.55     17.27 o 
   3   6   4       79.76       93.23     22.04 o 
   4   6   4        8.07       18.79     17.85 o 
  -8   7   4       54.50       64.18     24.21 o 
  -7   7   4        5.82        6.72     20.60 o 
  -6   7   4      403.15      336.22     34.62 o 
  -5   7   4        8.77       16.04     22.12 o 
  -4   7   4       46.90       41.99     18.50 o 
  -3   7   4      181.04      165.58     24.72 o 
  -2   7   4        0.01        6.36     17.20 o 
  -1   7   4      702.40      696.57     43.22 o 
   0   7   4       13.72       24.72     18.57 o 
   1   7   4       65.47       52.47     19.44 o 
   2   7   4      370.29      359.85     34.47 o 
   3   7   4       43.57       38.45     18.86 o 
  -8   8   4       14.33        1.30     21.47 o 
  -7   8   4      112.28      127.42     27.25 o 
  -6   8   4      209.76      179.46     30.50 o 
  -5   8   4      126.53      158.06     28.26 o 
  -4   8   4      117.15      153.80     25.44 o 
  -3   8   4       14.68       23.06     18.43 o 
  -2   8   4        2.11       -7.44     17.20 o 
  -1   8   4      400.83      367.51     35.20 o 
   0   8   4        0.69       16.84     18.07 o 
   1   8   4       39.33       33.82     19.51 o 
   2   8   4       29.12       42.28     20.45 o 
  -7   9   4       24.27        9.03     23.34 o 
  -6   9   4      295.36      276.23     36.28 o 
  -5   9   4       54.34       49.22     22.62 o 
  -4   9   4       62.46       76.54     22.12 o 
  -3   9   4       76.16       68.59     21.54 o 
  -2   9   4       14.34        6.22     18.65 o 
  -1   9   4       59.21       71.12     21.83 o 
   0   9   4        0.02        3.18     18.36 o 
  -5  10   4        0.50       22.98     22.04 o 
  -3  10   4       83.37       85.72     23.63 o 
  -2  10   4      199.13      211.98     30.86 o 
   0 -10   5       64.25      102.70     23.99 o 
   1 -10   5        0.04       -2.02     20.16 o 
   2 -10   5        0.18       -4.91     21.39 o 
  -2  -9   5       21.57       22.62     21.10 o 
  -1  -9   5       18.29       59.77     20.09 o 
   0  -9   5       41.84       46.47     19.22 o 
   1  -9   5        0.67       33.46     18.79 o 
   2  -9   5       11.27       28.84     21.90 o 
   3  -9   5        4.58       16.91     23.34 o 
   4  -9   5       56.96       52.47     25.22 o 
  -4  -8   5       50.18       71.48     21.83 o 
  -3  -8   5       28.52       34.33     19.59 o 
  -2  -8   5       17.01       26.45     19.37 o 
  -1  -8   5      143.04      175.84     26.09 o 
   0  -8   5      383.76      332.46     33.46 o 
   1  -8   5        2.16      -10.05     18.07 o 
   2  -8   5      305.33      276.88     32.60 o 
   3  -8   5       43.72       30.86     23.34 o 
   4  -8   5       17.35       12.72     22.62 o 
   5  -8   5      107.78      102.48     26.96 o 
  -5  -7   5        7.13        9.68     16.41 o 
  -4  -7   5       31.51       50.52     20.16 o 
  -3  -7   5      124.91      142.45     25.15 o 
  -2  -7   5      453.23      406.39     35.05 o 
  -1  -7   5       14.55       38.88     18.65 o 
   0  -7   5        9.18        7.44     18.57 o 
   2  -7   5        6.51       30.93     21.39 o 
   3  -7   5      499.76      490.23     38.59 o 
   4  -7   5       14.71       22.48     20.67 o 
   5  -7   5       22.05       37.87     20.31 o 
   6  -7   5        0.05       17.35     20.67 o 
  -6  -6   5        2.86       10.55     19.44 o 
  -5  -6   5       38.67       57.17     20.24 o 
  -4  -6   5       18.73       23.27     19.15 o 
  -3  -6   5      178.64      145.34     24.43 o 
  -2  -6   5       33.90       37.58     20.24 o 
  -1  -6   5       70.67       76.75     22.04 o 
   0  -6   5       18.97       -4.63     19.01 o 
   1  -6   5       43.20       47.19     20.89 o 
   2  -6   5        3.76       14.02     18.50 o 
   3  -6   5       43.24       45.24     22.04 o 
   4  -6   5       95.13      115.71     22.98 o 
   5  -6   5       28.96       40.47     19.88 o 
   6  -6   5       20.81       45.68     22.19 o 
  -7  -5   5      162.14      233.81     31.73 o 
  -6  -5   5       62.41       77.33     21.61 o 
  -5  -5   5      168.32      173.17     24.86 o 
  -4  -5   5      189.61      194.13     27.61 o 
  -3  -5   5      286.95      308.54     30.86 o 
  -2  -5   5      805.71      688.62     39.82 o 
  -1  -5   5       18.85       44.01     17.71 o 
   1  -5   5      466.87      458.88     22.14 o 
   2  -5   5      245.89      250.92     25.08 o 
   3  -5   5      560.32      528.96     23.67 o 
   4  -5   5       29.12       52.69     20.74 o 
   5  -5   5      181.47      194.42     28.33 o 
   6  -5   5       17.96        7.30     18.14 o 
   7  -5   5       10.30       31.29     19.37 o 
  -7  -4   5       24.57       22.62     22.19 o 
  -6  -4   5       73.37       70.32     20.96 o 
  -5  -4   5       89.42       97.71     21.03 o 
  -4  -4   5        1.66       -1.23     16.48 o 
  -3  -4   5       11.51       -1.73     16.70 o 
  -2  -4   5       41.73       62.16     17.20 o 
  -1  -4   5      161.01      128.91     13.35 o 
   0  -4   5       24.34       37.62      9.66 o 
   1  -4   5        4.08        4.10      9.50 o 
   2  -4   5       13.55        6.81     17.17 o 
   3  -4   5       10.70       11.79      8.75 o 
   4  -4   5       15.10       11.13     18.57 o 
   5  -4   5       87.57       81.89     20.60 o 
   6  -4   5      164.58      138.40     23.27 o 
   7  -4   5      124.70      136.24     24.86 o 
  -8  -3   5        2.35       21.90     20.74 o 
  -7  -3   5      199.85      206.05     28.98 o 
  -6  -3   5        9.52       30.14     18.29 o 
  -5  -3   5      269.57      283.17     28.62 o 
  -4  -3   5      251.66      242.98     25.95 o 
  -3  -3   5      183.38      181.99     21.75 o 
  -2  -3   5      522.85      537.10     34.84 o 
  -1  -3   5      204.26      189.79     14.26 o 
   0  -3   5      219.57      219.49     14.67 o 
   1  -3   5       20.05       20.03     10.30 o 
   2  -3   5      150.27      127.92     11.82 o 
   3  -3   5       46.72       34.43     13.01 o 
   4  -3   5        1.63      -11.13     16.62 o 
   5  -3   5       14.84       21.47     19.37 o 
   6  -3   5      149.84      180.32     27.25 o 
   7  -3   5        4.04       13.73     18.86 o 
  -8  -2   5        3.88        3.40     19.44 o 
  -7  -2   5      173.32      180.03     25.30 o 
  -6  -2   5        0.98       16.33     17.78 o 
  -5  -2   5      245.18      248.69     26.67 o 
  -4  -2   5      625.17      603.22     23.31 o 
  -3  -2   5        9.14       10.84      8.63 o 
  -2  -2   5      141.13      118.06     12.34 o 
  -1  -2   5       53.62       43.42     10.01 o 
   0  -2   5        5.03        4.39     10.84 o 
   1  -2   5      403.04      357.35     17.37 o 
   2  -2   5       13.50        7.33     16.91 o 
   3  -2   5        0.45       -2.64      8.38 o 
   4  -2   5        0.07        8.60      9.50 o 
   5  -2   5       36.47       31.51     19.22 o 
   6  -2   5       27.29       68.73     20.53 o 
   7  -2   5        2.71       13.30     18.72 o 
  -9  -1   5        4.22       35.34     23.20 o 
  -8  -1   5       44.73       87.52     22.33 o 
  -7  -1   5       58.77       45.10     19.80 o 
  -6  -1   5       84.53       98.15     22.91 o 
  -5  -1   5        8.91       13.09      7.63 o 
  -4  -1   5      121.37      117.40      9.50 o 
  -3  -1   5      520.86      507.03     14.98 o 
  -2  -1   5       20.45       17.41      6.82 o 
  -1  -1   5      549.47      518.74     26.45 o 
   0  -1   5      190.10      169.86     15.86 o 
   1  -1   5      918.86      896.00     43.51 o 
   2  -1   5     2702.73     2689.66    185.96 o 
   3  -1   5      302.74      254.89     30.14 o 
   4  -1   5       51.93       64.10     11.45 o 
   5  -1   5      311.56      326.89     31.66 o 
   6  -1   5       20.37       44.95     18.43 o 
   7  -1   5       85.59      107.11     23.56 o 
  -9   0   5       15.20       -7.66     19.51 o 
  -8   0   5        1.03       13.08     14.56 o 
  -7   0   5      341.08      367.90     29.20 o 
  -6   0   5       41.20       38.72     12.07 o 
  -5   0   5       61.31       64.12      8.55 o 
  -4   0   5      787.89      741.54     18.62 o 
  -3   0   5      547.31      557.47     15.44 o 
  -2   0   5      345.36      321.62     11.76 o 
  -1   0   5       29.94       27.83      9.47 o 
   0   0   5        0.23       -3.41      8.63 o 
   1   0   5      110.64      109.16     27.68 o 
   2   0   5      165.55      181.17     21.07 o 
   3   0   5        2.43        7.44      9.21 o 
   4   0   5        0.22       11.48      9.94 o 
   5   0   5      155.22      196.08     26.60 o 
   6   0   5        0.02       39.39     17.13 o 
   7   0   5        2.97       36.21     18.86 o 
  -9   1   5       73.98       74.59     14.97 o 
  -8   1   5      138.73      115.96     16.53 o 
  -7   1   5       48.28       45.35     13.97 o 
  -6   1   5        2.06        0.98     13.77 o 
  -5   1   5       96.99       97.91      8.73 o 
  -4   1   5      276.32      266.34     11.89 o 
  -3   1   5       81.70       74.76      7.98 o 
  -2   1   5        3.94       -2.76      6.87 o 
  -1   1   5        3.99        8.53     12.86 o 
   0   1   5       97.46       97.93     10.30 o 
   1   1   5        7.07        5.29      7.19 o 
   2   1   5       85.20       77.16     15.25 o 
   3   1   5      211.79      201.88     14.64 o 
   4   1   5       37.80       39.90     11.53 o 
   5   1   5        0.04       24.93     19.44 o 
   6   1   5       72.68       82.32     22.33 o 
  -9   2   5        3.53       18.25     21.50 o 
  -8   2   5       25.60       31.38     18.43 o 
  -7   2   5      208.11      182.67     17.58 o 
  -6   2   5     1008.56     1052.09     32.70 o 
  -5   2   5      198.47      186.71     11.21 o 
  -4   2   5       90.91       90.88      7.93 o 
  -3   2   5      658.90      649.91     53.70 o 
  -2   2   5       95.21       80.51     15.68 o 
  -1   2   5      524.90      503.46     28.55 o 
   0   2   5     1075.97     1022.67     40.18 o 
   1   2   5      113.30      119.99     10.87 o 
   2   2   5       46.05       54.86     21.07 o 
   3   2   5       59.20       85.96     15.25 o 
   4   2   5        0.11        2.51     12.90 o 
   5   2   5      181.17      245.30     27.97 o 
   6   2   5        1.77       46.33     19.30 o 
  -9   3   5      195.40      209.12     19.72 o 
  -8   3   5      119.97      137.34     16.37 o 
  -7   3   5       10.59       16.52     13.70 o 
  -6   3   5      243.98      250.91     17.37 o 
  -5   3   5      188.48      191.61     10.79 o 
  -4   3   5      168.91      164.20     12.90 o 
  -3   3   5        5.71       -1.44      8.14 o 
  -2   3   5       35.49       36.79     12.72 o 
  -1   3   5      348.34      345.90     25.95 o 
   0   3   5      102.38       91.21     17.71 o 
   1   3   5       42.60       60.06     18.29 o 
   2   3   5        1.46       -0.65     15.39 o 
   3   3   5       10.22       18.79     17.20 o 
   4   3   5      115.17      130.31     22.48 o 
  -9   4   5        4.51       16.19     20.31 o 
  -8   4   5      158.13      137.97     24.07 o 
  -7   4   5       46.97       33.90     20.53 o 
  -6   4   5      132.07      246.81     29.13 o 
  -5   4   5      767.01      728.16     49.51 o 
  -4   4   5        0.29       -6.30      9.26 o 
  -3   4   5      230.87      207.79     20.24 o 
  -2   4   5        6.50        4.99     12.86 o 
  -1   4   5      118.35      101.26     19.01 o 
   0   4   5      278.64      285.19     27.17 o 
   1   4   5       80.76      100.10     20.74 o 
   2   4   5       25.91       41.70     17.85 o 
   3   4   5        0.60        4.99     16.84 o 
   4   4   5        1.18        7.37     15.83 o 
  -9   5   5        0.78       18.43     20.38 o 
  -8   5   5       12.84       -1.88     19.59 o 
  -7   5   5       80.75      125.97     23.99 o 
  -6   5   5       24.05       49.65     21.10 o 
  -5   5   5       58.16       68.72     11.59 o 
  -4   5   5      527.96      493.22     22.42 o 
  -3   5   5       57.55       40.11     15.61 o 
  -2   5   5       24.51       26.31     16.62 o 
  -1   5   5      182.20      173.96     24.79 o 
   0   5   5        5.39        9.76     17.06 o 
   1   5   5       51.27       42.28     18.65 o 
   2   5   5      109.76      109.13     22.69 o 
   3   5   5      194.80      208.94     27.75 o 
   4   5   5        0.75        9.25     17.27 o 
  -9   6   5       17.15       39.32     23.92 o 
  -8   6   5       60.60       83.55     24.79 o 
  -7   6   5       82.94       84.20     22.98 o 
  -6   6   5      158.95      139.92     24.93 o 
  -5   6   5       12.88       26.31     21.97 o 
  -4   6   5       97.41      117.95     18.76 o 
  -3   6   5      119.61      125.83     23.27 o 
  -2   6   5       10.77       22.62     19.59 o 
  -1   6   5      329.91      326.24     31.29 o 
   0   6   5       10.11        6.50     17.78 o 
   1   6   5      265.56      272.98     30.07 o 
   2   6   5       35.06       22.69     18.72 o 
   3   6   5        8.53       13.37     17.63 o 
  -8   7   5       70.18       51.60     25.58 o 
  -7   7   5      186.44      148.16     28.04 o 
  -6   7   5       31.99       42.06     20.60 o 
  -4   7   5      292.51      271.82     29.05 o 
  -3   7   5      108.30      116.51     23.78 o 
  -2   7   5      222.32      247.68     28.84 o 
  -1   7   5      235.33      244.00     29.99 o 
   0   7   5        1.32       -4.77     17.92 o 
   1   7   5      184.83      180.61     26.89 o 
   2   7   5       59.52       72.85     21.32 o 
  -7   8   5       13.48       16.48     23.34 o 
  -6   8   5       65.31       65.26     24.86 o 
  -5   8   5       48.47       31.22     20.74 o 
  -4   8   5       39.00       61.29     21.90 o 
  -3   8   5       22.69       22.91     18.07 o 
  -2   8   5       26.71       53.05     20.67 o 
  -1   8   5       17.35       18.94     20.16 o 
   0   8   5      184.87      191.02     29.42 o 
   1   8   5       33.70       59.55     22.26 o 
  -6   9   5       22.08        5.71     25.87 o 
  -5   9   5       89.04       76.03     24.07 o 
  -4   9   5       52.76       47.41     21.97 o 
  -3   9   5       44.04       23.34     18.72 o 
  -2   9   5       18.86       28.69     21.47 o 
  -1   9   5       17.94       27.39     21.90 o 
  -2  -9   6        0.51       22.40     19.88 o 
  -1  -9   6       40.09       37.44     20.96 o 
   0  -9   6        8.65       38.02     19.80 o 
   1  -9   6        3.01       29.42     19.51 o 
   3  -9   6       41.45       40.91     23.99 o 
  -3  -8   6       30.82       31.37     19.08 o 
  -2  -8   6        0.17       39.75     19.44 o 
  -1  -8   6       16.68       35.78     19.15 o 
   0  -8   6       21.05       57.24     20.81 o 
   1  -8   6       88.59       74.01     23.27 o 
   2  -8   6      505.00      515.82     42.57 o 
   3  -8   6       49.59       69.60     25.73 o 
   4  -8   6       50.23       55.43     23.06 o 
   5  -8   6      103.70      101.33     29.92 o 
  -5  -7   6        0.03       14.82     18.00 o 
  -4  -7   6       35.57       47.77     20.38 o 
  -3  -7   6       23.35       36.50     20.16 o 
  -2  -7   6       20.54       32.74     19.01 o 
  -1  -7   6      171.40      154.81     25.30 o 
   0  -7   6        5.98       36.64     19.01 o 
   2  -7   6      177.92      171.87     28.91 o 
   3  -7   6       97.22       95.26     24.07 o 
   4  -7   6       79.39       76.61     24.28 o 
   5  -7   6        0.27       -6.50     22.55 o 
  -6  -6   6       47.86       66.13     22.40 o 
  -5  -6   6       24.98       27.54     18.86 o 
  -4  -6   6       36.34       55.80     20.53 o 
  -3  -6   6      309.99      329.78     32.96 o 
  -2  -6   6      543.33      474.12     37.73 o 
  -1  -6   6      165.43      150.91     26.09 o 
   0  -6   6       91.07       47.34     21.61 o 
   1  -6   6       78.86       86.87     23.56 o 
   2  -6   6       70.57       65.19     22.69 o 
   3  -6   6      219.53      251.30     30.79 o 
   4  -6   6       62.92       58.40     23.56 o 
   5  -6   6        4.22        4.84     18.07 o 
   6  -6   6       22.96       34.47     22.40 o 
  -6  -5   6      168.06      197.38     27.61 o 
  -5  -5   6        0.95       30.50     17.78 o 
  -4  -5   6        0.09       28.48     19.80 o 
  -3  -5   6       27.82       19.88     19.22 o 
  -2  -5   6      285.78      271.39     28.62 o 
  -1  -5   6       34.79       24.28     18.94 o 
   0  -5   6       96.32      112.67     20.24 o 
   1  -5   6       15.30       15.24     17.35 o 
   2  -5   6        0.00        0.06     11.00 o 
   3  -5   6        4.17        7.37     29.67 o 
   4  -5   6       27.89       35.92     19.73 o 
   5  -5   6      158.77      209.52     28.48 o 
   6  -5   6       20.86       61.29     21.61 o 
  -7  -4   6        0.98       11.42     19.30 o 
  -6  -4   6       12.32       37.08     18.36 o 
  -5  -4   6       12.99       34.98     19.30 o 
  -4  -4   6       12.03       20.31     18.07 o 
  -3  -4   6       87.96       79.65     20.67 o 
  -2  -4   6        2.36       -1.99     10.83 o 
  -1  -4   6      466.54      464.95     22.86 o 
   0  -4   6      103.49      111.06     14.31 o 
   1  -4   6       59.11       58.35     11.95 o 
   2  -4   6      167.86      152.53     15.47 o 
   3  -4   6        2.69       18.42     10.36 o 
   4  -4   6       22.09       39.24     20.53 o 
   5  -4   6      103.84      106.39     23.49 o 
   6  -4   6       55.14       79.28     21.10 o 
  -8  -3   6       62.32       70.90     21.75 o 
  -7  -3   6      118.61      166.74     28.19 o 
  -6  -3   6        6.01       38.59     18.36 o 
  -5  -3   6     1140.53     1058.23     50.45 o 
  -4  -3   6      170.36      162.76     24.14 o 
  -3  -3   6       47.63       47.44     14.42 o 
  -2  -3   6      108.96      103.43     13.43 o 
  -1  -3   6        5.21       24.04     12.29 o 
   0  -3   6      680.16      657.38     28.55 o 
   1  -3   6       59.55       55.46     10.69 o 
   2  -3   6       14.18       21.19      9.56 o 
   3  -3   6      141.54      137.47     25.40 o 
   4  -3   6       13.74       19.88     18.14 o 
   5  -3   6       31.46       61.58     19.51 o 
   6  -3   6      110.39      131.10     23.34 o 
  -8  -2   6       46.38       41.85     19.95 o 
  -7  -2   6       35.84       60.13     21.54 o 
  -6  -2   6        5.40        2.17     18.94 o 
  -5  -2   6      357.90      379.00     31.29 o 
  -4  -2   6      103.62       96.72     13.69 o 
  -3  -2   6      315.45      312.09     18.08 o 
  -2  -2   6        0.61        8.56      8.50 o 
  -1  -2   6      352.09      308.97     17.02 o 
   0  -2   6       20.82       12.30      8.39 o 
   1  -2   6        0.16       -2.56      8.81 o 
   2  -2   6       37.41       39.18     12.94 o 
   3  -2   6       84.22       87.21     13.26 o 
   4  -2   6       77.51       96.49     21.39 o 
   5  -2   6        1.37       22.19     19.08 o 
   6  -2   6        8.94       32.67     19.22 o 
  -8  -1   6        4.47       43.44     19.95 o 
  -7  -1   6       57.71       62.59     20.09 o 
  -6  -1   6      261.07      235.90     18.55 o 
  -5  -1   6        8.85       30.01      8.04 o 
  -4  -1   6       32.31       51.86      8.86 o 
  -3  -1   6       53.12       53.71      7.25 o 
  -2  -1   6        0.03       -2.92      5.57 o 
  -1  -1   6        0.93       -5.13     11.20 o 
   0  -1   6      205.44      184.50     13.51 o 
   1  -1   6       14.30       13.12      8.92 o 
   2  -1   6      294.75      277.79     17.17 o 
   3  -1   6      446.19      375.37     35.34 o 
   4  -1   6        9.26       12.96     15.50 o 
   5  -1   6       26.81       45.97     19.08 o 
   6  -1   6        8.99       25.30     18.00 o 
  -9   0   6       23.90       37.51     25.58 o 
  -8   0   6        0.83       11.40     13.64 o 
  -7   0   6       22.90       38.63     13.39 o 
  -6   0   6       39.81       35.51      9.24 o 
  -5   0   6        9.55        5.44      7.73 o 
  -4   0   6        9.43        9.38      6.57 o 
  -3   0   6       94.81      104.90      8.84 o 
  -2   0   6     1993.43     1922.25     59.77 o 
  -1   0   6      386.74      384.82     33.79 o 
   0   0   6      115.03      112.81     11.40 o 
   1   0   6       39.25       47.08      9.80 o 
   2   0   6     1375.18     1281.40    162.80 o 
   3   0   6     1249.81     1263.71     49.58 o 
   4   0   6      194.01      191.91     16.51 o 
   5   0   6        0.00       21.39     18.57 o 
   6   0   6       11.12       29.27     19.51 o 
  -9   1   6       44.40       54.18     14.89 o 
  -8   1   6       81.98      102.10     16.20 o 
  -7   1   6       50.87       75.49     15.49 o 
  -6   1   6      551.23      477.81     23.06 o 
  -5   1   6       76.07       73.68      9.33 o 
  -4   1   6      130.32      130.61      9.98 o 
  -3   1   6        2.83       12.21      6.42 o 
  -2   1   6       32.01       37.46      6.70 o 
  -1   1   6       98.19       98.00     16.55 o 
   0   1   6      187.92      202.88     16.84 o 
   1   1   6       52.35       81.72     26.56 o 
   2   1   6       23.69       46.69     10.55 o 
   3   1   6       10.52       12.20     10.91 o 
   4   1   6        0.70       23.31     10.92 o 
   5   1   6        5.44       10.48     17.49 o 
   6   1   6        3.28       21.03     17.92 o 
  -9   2   6       87.10       99.21     30.35 o 
  -8   2   6       79.98       78.73     14.79 o 
  -7   2   6      419.39      419.84     32.63 o 
  -6   2   6      565.04      547.95     49.58 o 
  -5   2   6       30.93       40.41      8.87 o 
  -4   2   6      315.52      320.91     12.86 o 
  -3   2   6       11.52       18.04      9.17 o 
  -2   2   6        0.66       -4.06      9.76 o 
  -1   2   6      106.58       95.33     16.62 o 
   0   2   6       25.66       26.60     13.95 o 
   1   2   6        0.16        5.78     13.37 o 
   2   2   6      102.67      118.31     21.39 o 
   3   2   6      101.51       96.34     20.16 o 
   4   2   6       28.15       46.91     15.83 o 
  -9   3   6       14.94       33.32     22.19 o 
  -8   3   6        1.95       10.99     17.85 o 
  -7   3   6       75.80       59.99     19.95 o 
  -6   3   6      347.66      361.15     32.16 o 
  -5   3   6      304.41      297.24     17.86 o 
  -4   3   6       88.41       95.10     12.67 o 
  -3   3   6      613.20      581.10     47.92 o 
  -2   3   6      279.49      237.27     23.42 o 
  -1   3   6      377.76      321.98     28.19 o 
   0   3   6      145.42      160.45     23.13 o 
   1   3   6       49.43       57.10     19.44 o 
   2   3   6       79.62       77.48     20.60 o 
   3   3   6       11.74        8.53     17.78 o 
   4   3   6        7.83       31.66     16.19 o 
  -9   4   6       16.20       31.08     21.18 o 
  -8   4   6       27.58       46.91     19.95 o 
  -7   4   6      107.01      118.60     24.72 o 
  -6   4   6      192.36      184.08     26.16 o 
  -5   4   6      837.24      780.37     63.71 o 
  -4   4   6       38.57       33.96     11.66 o 
  -3   4   6      682.38      659.79     36.72 o 
  -2   4   6      144.50      154.67     23.27 o 
  -1   4   6      295.44      291.84     29.78 o 
   0   4   6      399.26      453.23     34.55 o 
   1   4   6       77.51       97.42     22.48 o 
   2   4   6      139.61      128.94     23.06 o 
   3   4   6       54.48       64.90     20.31 o 
   4   4   6       50.29       64.25     21.18 o 
  -9   5   6      150.69       96.20     27.25 o 
  -8   5   6      471.54      436.61     38.88 o 
  -7   5   6       40.76       33.61     19.30 o 
  -6   5   6       12.40        9.32     18.29 o 
  -5   5   6       70.10       71.96     14.22 o 
  -4   5   6        0.06      -10.12     11.45 o 
  -3   5   6      369.36      365.63     30.72 o 
  -2   5   6       76.34       60.71     20.81 o 
  -1   5   6       17.12       -2.60     17.92 o 
   0   5   6        2.14       -8.53     16.98 o 
   1   5   6      144.07      142.16     25.08 o 
   2   5   6        0.01       24.14     18.07 o 
   3   5   6        7.91       14.45     16.98 o 
  -8   6   6       39.51       35.78     21.68 o 
  -7   6   6       94.49       56.52     22.91 o 
  -6   6   6      103.34       92.22     22.26 o 
  -5   6   6        0.30       12.19     21.47 o 
  -4   6   6       86.78       90.32     15.61 o 
  -3   6   6      313.98      304.20     31.58 o 
  -2   6   6        1.27      -13.73     18.43 o 
  -1   6   6        1.22       -5.06     17.20 o 
   0   6   6       79.17       87.96     22.26 o 
   1   6   6       72.14       71.33     20.74 o 
   2   6   6      247.56      280.21     31.51 o 
   3   6   6        0.19        3.25     18.79 o 
  -8   7   6        1.64       14.09     23.85 o 
  -7   7   6       57.12       63.89     23.34 o 
  -6   7   6       41.39       45.32     22.69 o 
  -5   7   6      225.58      232.87     32.67 o 
  -4   7   6       21.30       35.99     20.09 o 
  -3   7   6       12.37       34.84     19.73 o 
  -2   7   6       76.38       64.76     22.48 o 
  -1   7   6        2.42        9.83     18.72 o 
   0   7   6      210.55      212.48     30.14 o 
   1   7   6        2.93       14.31     17.78 o 
  -7   8   6        0.46        4.41     23.92 o 
  -6   8   6      185.72      185.02     31.58 o 
  -5   8   6       92.92       83.33     23.85 o 
  -4   8   6       23.87       12.29     18.72 o 
  -3   8   6       62.69       64.40     22.19 o 
  -2   8   6        5.11        3.40     18.86 o 
  -1   8   6        5.22       16.33     18.79 o 
   0   8   6      214.90      239.23     33.25 o 
  -5   9   6       74.99       81.02     25.73 o 
  -4   9   6      246.28      271.75     31.66 o 
  -3   9   6       29.41       30.28     22.33 o 
  -2   9   6       91.56       95.98     25.22 o 
   0  -9   7        5.12       37.58     20.67 o 
   1  -9   7       22.62       42.42     22.04 o 
  -3  -8   7       36.94       36.79     19.08 o 
  -2  -8   7       68.15       66.13     22.19 o 
  -1  -8   7        1.75        3.04     18.36 o 
   0  -8   7       33.10       52.62     21.18 o 
   1  -8   7      458.22      434.29     39.53 o 
   2  -8   7        0.85        7.66     22.48 o 
   3  -8   7      112.27      107.33     30.28 o 
  -4  -7   7        0.25       22.48     20.16 o 
  -3  -7   7       77.48       91.28     23.49 o 
  -2  -7   7       84.72       62.81     21.61 o 
  -1  -7   7      336.16      284.98     32.09 o 
   0  -7   7        0.97       -1.88     17.13 o 
   2  -7   7       60.40       43.94     23.20 o 
   3  -7   7       95.63       85.14     25.30 o 
   4  -7   7      210.66      179.46     31.51 o 
  -5  -6   7        2.08       -1.88     20.02 o 
  -4  -6   7       85.15       80.66     22.12 o 
  -3  -6   7       12.15       14.17     17.20 o 
  -2  -6   7      413.56      398.44     34.98 o 
  -1  -6   7       12.94       19.66     18.43 o 
   0  -6   7       19.39       25.44     18.65 o 
   1  -6   7       10.36       18.94     19.59 o 
   2  -6   7      127.91      123.44     16.58 o 
   3  -6   7        2.47       31.56     13.13 o 
   4  -6   7       25.32       19.80     22.12 o 
   5  -6   7       38.60       71.12     24.50 o 
  -6  -5   7      161.94      166.88     26.24 o 
  -5  -5   7        3.23       14.09     19.66 o 
  -4  -5   7      130.82      143.82     24.36 o 
  -3  -5   7      135.43      117.52     23.78 o 
  -2  -5   7       37.88       37.80     18.43 o 
  -1  -5   7      421.59      448.68     38.12 o 
   0  -5   7        1.33       17.63     15.54 o 
   1  -5   7       17.01       23.82     17.31 o 
   2  -5   7       64.72       59.91     12.47 o 
   3  -5   7        9.19       25.47     11.52 o 
   4  -5   7      258.91      275.44     31.44 o 
   5  -5   7       14.90       34.91     19.44 o 
  -7  -4   7        0.64        4.48     20.31 o 
  -6  -4   7       84.00       84.05     22.19 o 
  -5  -4   7      113.05      125.11     23.20 o 
  -4  -4   7       40.83       62.52     21.39 o 
  -3  -4   7       13.82        7.10     12.44 o 
  -2  -4   7       16.50       18.45     12.41 o 
  -1  -4   7       16.08       25.11     11.97 o 
   0  -4   7      150.91      146.02     17.92 o 
   1  -4   7       63.90       73.28     13.85 o 
   2  -4   7       12.46       12.68     10.77 o 
   3  -4   7       18.79       25.67     11.74 o 
   4  -4   7        5.22       16.77     18.79 o 
   5  -4   7       45.83       76.83     23.13 o 
  -7  -3   7        7.23       28.48     19.95 o 
  -6  -3   7      149.36      161.31     25.15 o 
  -5  -3   7      188.39      171.87     25.58 o 
  -4  -3   7      754.89      707.04     41.88 o 
  -3  -3   7      261.57      271.64     19.88 o 
  -2  -3   7       66.30       69.30     13.39 o 
  -1  -3   7      379.35      351.48     20.92 o 
   0  -3   7        0.87       -2.01     16.15 o 
   1  -3   7      240.78      220.00     19.22 o 
   2  -3   7        3.19        4.56     10.73 o 
   3  -3   7       58.82       53.42     17.24 o 
   4  -3   7       19.44       38.74     21.32 o 
   5  -3   7        4.07       24.43     17.35 o 
   6  -3   7        0.57       21.25     19.80 o 
  -8  -2   7       75.96       66.71     21.10 o 
  -7  -2   7       20.64       28.33     19.88 o 
  -6  -2   7      119.89      126.05     22.48 o 
  -5  -2   7        5.72        6.08     18.07 o 
  -4  -2   7       86.02       83.23     14.33 o 
  -3  -2   7      131.01      152.42     25.44 o 
  -2  -2   7        0.68        5.05     10.00 o 
  -1  -2   7       27.40        9.40      9.68 o 
   0  -2   7       27.34       20.59     10.88 o 
   1  -2   7      108.70      107.86     14.18 o 
   2  -2   7        5.69       18.43     11.70 o 
   3  -2   7       22.31       13.73     12.76 o 
   4  -2   7       24.32       39.75     17.92 o 
   5  -2   7        1.74       19.22     16.91 o 
   6  -2   7       32.98       58.40     19.37 o 
  -8  -1   7       68.53       97.21     21.75 o 
  -7  -1   7       36.94       28.26     19.30 o 
  -6  -1   7       43.20       50.07     10.16 o 
  -5  -1   7       16.66       14.74      9.52 o 
  -4  -1   7       41.93       34.97      9.11 o 
  -3  -1   7      108.81       88.95     12.92 o 
  -2  -1   7      480.32      463.27     21.31 o 
  -1  -1   7        0.88       -3.18     13.88 o 
   0  -1   7      490.39      488.37     21.67 o 
   1  -1   7      110.73      122.99     14.56 o 
   2  -1   7       26.89       29.16     12.86 o 
   3  -1   7     1505.13     1493.26    126.52 o 
   4  -1   7        5.59       26.16     17.13 o 
   5  -1   7       66.53       68.88     20.45 o 
  -8   0   7        1.99       24.00     13.93 o 
  -7   0   7        2.21        8.21     11.41 o 
  -6   0   7      234.87      249.18     15.02 o 
  -5   0   7       36.87       31.47      9.48 o 
  -4   0   7      112.66      115.22     10.71 o 
  -3   0   7      202.68      193.14     11.71 o 
  -2   0   7      418.41      427.63     19.21 o 
  -1   0   7       51.22       44.74     16.26 o 
   0   0   7       24.62       29.07      9.93 o 
   1   0   7        0.12       -7.06      9.50 o 
   2   0   7       28.75       27.64     13.08 o 
   3   0   7       70.69       72.20     13.26 o 
   4   0   7       12.78       51.20     12.35 o 
   5   0   7        8.82       58.32     19.51 o 
  -8   1   7       49.93       64.71     14.68 o 
  -7   1   7      264.78      271.29     53.23 o 
  -6   1   7       11.64       25.34      9.44 o 
  -5   1   7       25.29       39.57      9.27 o 
  -4   1   7       45.70       58.31      9.07 o 
  -3   1   7       52.58       57.23      8.56 o 
  -2   1   7       28.14       40.83     10.64 o 
  -1   1   7       45.99       35.27     16.41 o 
   0   1   7       27.38       16.55     14.60 o 
   1   1   7        4.96        4.41     14.38 o 
   2   1   7        1.48       19.95     15.32 o 
   3   1   7       34.61       34.69     16.98 o 
   4   1   7       86.86      120.55     20.45 o 
  -9   2   7       98.00      119.83     25.66 o 
  -8   2   7        9.33       34.62     19.95 o 
  -7   2   7       33.11       58.18     18.79 o 
  -6   2   7      124.34      140.14     22.84 o 
  -5   2   7      660.31      648.79     26.52 o 
  -4   2   7      291.42      279.07     18.39 o 
  -3   2   7        0.02       -1.25     10.88 o 
  -2   2   7      341.09      351.82     23.27 o 
  -1   2   7      272.03      241.68     26.52 o 
   0   2   7      327.46      320.90     28.76 o 
   1   2   7      116.78      110.65     21.10 o 
   2   2   7      100.59      105.16     19.95 o 
   3   2   7        0.03        5.85     13.80 o 
   4   2   7       68.20       75.82     17.56 o 
  -9   3   7        0.69       23.06     19.95 o 
  -8   3   7       82.32       81.81     21.39 o 
  -7   3   7       93.16      106.17     22.77 o 
  -6   3   7       10.77       37.65     18.94 o 
  -5   3   7      348.16      333.49     20.87 o 
  -4   3   7        6.93       -1.53     11.42 o 
  -3   3   7      117.91      127.98     15.25 o 
  -2   3   7        0.93        6.72     16.77 o 
  -1   3   7       32.79       30.93     17.20 o 
   0   3   7      155.07      125.90     21.47 o 
   1   3   7        2.71        0.14     13.88 o 
   2   3   7       33.06       35.13     17.71 o 
   3   3   7        4.54       16.98     13.73 o 
   4   3   7       43.23       39.46     16.48 o 
  -8   4   7       15.89       11.35     18.29 o 
  -7   4   7       88.73       60.78     22.12 o 
  -6   4   7      244.88      234.74     28.55 o 
  -5   4   7       66.61       72.55     14.61 o 
  -4   4   7      339.44      325.62     26.02 o 
  -3   4   7       25.81       27.45     12.26 o 
  -2   4   7       45.61       41.63     18.86 o 
  -1   4   7       29.21       29.49     19.59 o 
   0   4   7       70.54       54.49     19.88 o 
   1   4   7      156.89      193.12     27.03 o 
   2   4   7       12.09       30.07     17.85 o 
   3   4   7       13.72       95.69     23.13 o 
  -8   5   7        0.24       13.52     20.53 o 
  -7   5   7        9.26        3.11     19.88 o 
  -6   5   7      100.98      116.22     24.07 o 
  -5   5   7        0.13        4.92     12.05 o 
  -4   5   7      165.95      171.11     18.26 o 
  -3   5   7      257.12      243.85     27.83 o 
  -2   5   7        0.07        5.49     18.07 o 
  -1   5   7       89.27       83.33     22.26 o 
   0   5   7        3.02       -2.96     17.13 o 
   1   5   7        1.04       25.37     18.57 o 
   2   5   7       24.32       26.52     19.59 o 
   3   5   7        9.75       14.82     20.09 o 
  -8   6   7       23.22       48.64     22.98 o 
  -7   6   7       26.74       42.14     20.96 o 
  -6   6   7        6.96       22.91     19.22 o 
  -5   6   7      311.64      274.08     21.29 o 
  -4   6   7        0.09       14.62     11.83 o 
  -3   6   7       69.68       68.44     21.18 o 
  -2   6   7      104.39      110.00     25.01 o 
  -1   6   7       25.94       37.00     20.16 o 
   0   6   7       68.75       90.99     23.42 o 
   1   6   7       37.31       53.55     20.09 o 
   2   6   7       82.90       73.72     22.40 o 
  -7   7   7        4.70        7.88     22.40 o 
  -6   7   7      341.69      313.02     35.41 o 
  -5   7   7        0.02       25.15     25.15 o 
  -4   7   7        0.84       -2.99     13.27 o 
  -3   7   7      160.19      166.88     27.32 o 
  -2   7   7        0.07       -5.20     19.08 o 
  -1   7   7      127.55      168.04     27.90 o 
   0   7   7      146.77      165.58     28.91 o 
  -6   8   7       40.60       41.99     24.50 o 
  -5   8   7       14.67       29.27     24.79 o 
  -4   8   7        8.38       16.33     19.73 o 
  -3   8   7       30.00       22.91     20.60 o 
  -2   8   7       10.17       12.79     20.96 o 
  -1   8   7       87.54       75.74     24.93 o 
  -1  -8   8        8.23       26.89     19.51 o 
   0  -8   8        4.71       -5.64     20.31 o 
   1  -8   8        2.02       17.06     22.48 o 
  -3  -7   8       22.84        9.25     22.33 o 
  -2  -7   8        6.04        4.84     18.94 o 
  -1  -7   8        3.37        3.98     18.65 o 
   0  -7   8        8.43       19.66     20.45 o 
   2  -7   8       40.99       19.59     23.42 o 
   3  -7   8       65.59       39.39     24.93 o 
  -4  -6   8       21.65       42.57     21.18 o 
  -3  -6   8        0.09       -4.41     17.49 o 
  -2  -6   8      223.05      190.15     27.54 o 
  -1  -6   8      439.94      431.76     36.57 o 
   0  -6   8       13.56       23.90     12.05 o 
   1  -6   8       80.84       71.48     15.73 o 
   2  -6   8       26.44       32.32     13.05 o 
   3  -6   8       25.15       38.67     21.54 o 
   4  -6   8       44.74       59.99     25.44 o 
  -5  -5   8       23.59       32.31     20.45 o 
  -4  -5   8       20.90       26.74     20.74 o 
  -3  -5   8       19.26       29.49     19.44 o 
  -2  -5   8       44.56       62.70     14.15 o 
  -1  -5   8       76.72       96.75     19.41 o 
   0  -5   8        1.24        1.32     11.65 o 
   1  -5   8       16.19        9.47     12.18 o 
   2  -5   8        6.24       24.90     11.62 o 
   3  -5   8        0.14       15.26     11.79 o 
   4  -5   8        0.86       10.70     23.20 o 
  -6  -4   8        1.36       35.99     18.86 o 
  -5  -4   8        0.46       16.84     19.01 o 
  -4  -4   8        0.06       10.26     17.49 o 
  -3  -4   8       62.54       60.10     13.93 o 
  -2  -4   8       83.89       72.75     14.59 o 
  -1  -4   8       14.30       16.75     17.60 o 
   0  -4   8      156.96      167.10     23.63 o 
   1  -4   8        1.80        8.83     12.01 o 
   2  -4   8       28.68       40.85     12.51 o 
   3  -4   8       94.33      114.72     15.14 o 
   4  -4   8        0.00        9.18     17.42 o 
   5  -4   8        0.03       27.46     20.09 o 
  -7  -3   8       45.80       20.02     21.18 o 
  -6  -3   8      185.27      231.71     27.32 o 
  -5  -3   8       62.62       78.42     21.39 o 
  -4  -3   8      561.27      558.88     27.44 o 
  -3  -3   8      262.98      278.26     20.91 o 
  -2  -3   8       30.51       28.57     12.37 o 
  -1  -3   8        3.44        9.60     10.90 o 
   0  -3   8      108.54       98.69     14.70 o 
   1  -3   8      361.77      332.75     21.39 o 
   2  -3   8       40.14       51.79     13.08 o 
   3  -3   8       14.72       34.74     12.32 o 
   4  -3   8        0.18       14.17     19.30 o 
   5  -3   8       10.52       35.41     21.03 o 
  -7  -2   8       61.53       83.55     22.12 o 
  -6  -2   8        0.50       27.32     15.97 o 
  -5  -2   8       38.05       30.77     12.75 o 
  -4  -2   8      334.51      362.62     22.15 o 
  -3  -2   8       21.15       23.60     12.70 o 
  -2  -2   8      153.07      168.28     18.21 o 
  -1  -2   8        0.42       22.47     16.77 o 
   0  -2   8      151.79      148.97     16.34 o 
   1  -2   8        5.79       13.27     12.29 o 
   2  -2   8        7.19       22.02     12.84 o 
   3  -2   8        9.59       25.47     12.80 o 
   4  -2   8        1.89       11.93     20.02 o 
   5  -2   8      138.78      236.91     29.78 o 
  -8  -1   8       14.70      139.99     26.52 o 
  -7  -1   8        0.02       43.51     19.95 o 
  -6  -1   8       12.34       33.14     23.74 o 
  -5  -1   8       62.71       60.34     13.08 o 
  -4  -1   8      114.64      143.04     16.05 o 
  -3  -1   8       73.28       67.41     13.43 o 
  -2  -1   8      105.87       92.53     13.96 o 
  -1  -1   8       16.42       -0.53     11.47 o 
   0  -1   8       49.23       51.55     12.93 o 
   1  -1   8       90.68      100.24     15.08 o 
   2  -1   8       50.29       56.85     13.80 o 
   3  -1   8      210.52      238.15     19.81 o 
   4  -1   8      100.70      153.73     24.14 o 
   5  -1   8       22.08       49.29     20.53 o 
  -8   0   8       35.80       56.07     17.53 o 
  -7   0   8        1.32       10.93     12.42 o 
  -6   0   8       29.01       40.20      9.60 o 
  -5   0   8       37.95       45.82     11.65 o 
  -4   0   8       10.37       18.29     11.86 o 
  -3   0   8        8.65       11.09     11.11 o 
  -2   0   8       71.53       60.95     12.05 o 
  -1   0   8      252.55      240.33     17.38 o 
   0   0   8      504.95      520.15     36.86 o 
   1   0   8       44.03       46.69     18.43 o 
   2   0   8        0.81        0.36     15.47 o 
   3   0   8      358.75      311.79     29.99 o 
  -8   1   8        4.35       37.58     20.38 o 
  -7   1   8      161.38      165.22     23.63 o 
  -6   1   8        7.19        5.74     23.74 o 
  -5   1   8      254.73      263.76     19.11 o 
  -4   1   8       69.53       67.49     13.73 o 
  -3   1   8      101.62       81.38     21.32 o 
  -2   1   8       14.60       17.49     17.71 o 
  -1   1   8       25.55        5.35     16.33 o 
   0   1   8      149.57      147.44     23.20 o 
   1   1   8       71.15       85.07     20.31 o 
   2   1   8       20.67       41.05     17.42 o 
   3   1   8        1.75       40.33     16.62 o 
   4   1   8       47.74       78.63     19.30 o 
  -8   2   8      101.92      168.76     26.24 o 
  -7   2   8       48.23       46.69     18.00 o 
  -6   2   8       35.71       42.28     18.86 o 
  -5   2   8      729.66      749.35     29.35 o 
  -4   2   8       66.59       73.97     14.20 o 
  -3   2   8      192.98      185.94     25.30 o 
  -2   2   8       21.29       25.58     18.29 o 
  -1   2   8       25.68        3.98     16.62 o 
   0   2   8       33.07       29.13     16.91 o 
   1   2   8        1.98       -2.96     15.54 o 
   2   2   8        0.49       24.50     17.06 o 
   3   2   8        5.88       16.55     15.68 o 
   4   2   8       78.57      117.66     22.04 o 
  -8   3   8       24.37       18.79     18.14 o 
  -7   3   8       10.09       38.45     20.67 o 
  -6   3   8       13.61       21.18     18.43 o 
  -5   3   8      588.37      591.05     27.29 o 
  -4   3   8      113.37      137.07     16.32 o 
  -3   3   8       64.61       79.72     17.71 o 
  -2   3   8      132.18      116.94     21.97 o 
  -1   3   8        0.97        8.09     16.91 o 
   0   3   8      411.87      364.11     32.81 o 
   1   3   8       35.33       33.61     16.70 o 
   2   3   8       50.95       66.13     17.71 o 
   3   3   8       10.24       25.87     16.55 o 
  -8   4   8        0.53       26.67     18.65 o 
  -7   4   8      102.48       86.51     23.56 o 
  -6   4   8       15.34       30.21     18.79 o 
  -5   4   8      275.73      295.73     21.37 o 
  -4   4   8      362.72      371.14     30.21 o 
  -3   4   8      177.29      208.93     33.53 o 
  -2   4   8      175.90      161.03     24.86 o 
  -1   4   8      128.49      105.66     22.40 o 
   0   4   8      116.63      100.97     20.96 o 
   1   4   8       79.90       64.61     18.21 o 
   2   4   8        9.19      -10.48     14.02 o 
  -7   5   8      168.11      205.62     30.14 o 
  -6   5   8        0.85        1.88     18.79 o 
  -5   5   8        1.22        7.01     13.09 o 
  -4   5   8        7.71       23.99     14.09 o 
  -3   5   8        6.53        1.45     17.06 o 
  -2   5   8       75.11       67.65     20.45 o 
  -1   5   8       18.77       24.65     16.19 o 
   0   5   8       11.72       21.10     17.56 o 
   1   5   8        4.76        8.75     19.08 o 
  -7   6   8       12.47       11.85     21.32 o 
  -6   6   8      203.85      180.03     28.55 o 
  -5   6   8      102.33       98.27     16.57 o 
  -4   6   8        3.63        4.08     11.85 o 
  -3   6   8       14.41       25.30     16.91 o 
  -2   6   8       66.08       72.71     21.83 o 
  -1   6   8       35.58       44.52     19.95 o 
   0   6   8        0.36       11.64     19.73 o 
  -6   7   8       28.38       54.86     25.30 o 
  -5   7   8       35.72       35.56     27.46 o 
  -4   7   8      109.04      114.55     19.04 o 
  -3   7   8        0.26        8.89     17.71 o 
  -2   7   8       50.91       53.63     22.33 o 
  -1   7   8       79.78       69.02     24.21 o 
  -1  -7   9      172.07      137.39     27.10 o 
   0  -7   9      239.90      282.23     35.20 o 
   1  -7   9        9.93       20.09     24.72 o 
  -3  -6   9       31.95       54.35     23.56 o 
  -2  -6   9        0.69       23.85     18.86 o 
  -1  -6   9      102.05       99.67     23.49 o 
   0  -6   9       20.11       40.17     13.80 o 
   1  -6   9        1.77      101.76     23.13 o 
   2  -6   9        7.00       11.58     13.89 o 
  -5  -5   9      115.29      108.48     24.65 o 
  -4  -5   9        2.88       23.13     19.22 o 
  -3  -5   9       24.86       30.07     20.31 o 
  -2  -5   9      150.15      145.54     17.02 o 
  -1  -5   9       56.25       58.21     13.76 o 
   0  -5   9       69.57       94.27     16.62 o 
   1  -5   9        6.28       12.69     15.43 o 
   2  -5   9        0.02       25.09     12.95 o 
   3  -5   9      101.94       97.42     26.45 o 
  -5  -4   9      203.52      216.46     30.43 o 
  -4  -4   9      184.99      199.45     19.78 o 
  -3  -4   9       33.79       53.46     14.02 o 
  -2  -4   9        3.23       24.82     12.79 o 
  -1  -4   9       20.02       40.23     11.92 o 
   0  -4   9        1.38        9.32     15.03 o 
   1  -4   9      118.94      112.80     15.99 o 
   2  -4   9       28.44       50.90     12.95 o 
   3  -4   9        6.98       14.11     11.82 o 
  -6  -3   9        0.24       15.32     18.86 o 
  -5  -3   9       14.60       25.01     13.16 o 
  -4  -3   9      328.14      305.36     21.58 o 
  -3  -3   9      428.73      420.48     25.00 o 
  -2  -3   9        3.73       -2.94     11.51 o 
  -1  -3   9       92.54       96.95     29.85 o 
   0  -3   9      112.69      103.49     15.65 o 
   1  -3   9       15.86       28.75     12.31 o 
   2  -3   9       51.63       77.29     28.11 o 
   3  -3   9        1.55       30.66     12.51 o 
   4  -3   9        8.69       58.32     22.19 o 
  -7  -2   9       19.05      115.28     26.67 o 
  -6  -2   9       25.67       42.34     12.64 o 
  -5  -2   9       70.03       75.31     13.87 o 
  -4  -2   9       16.22       37.42     12.85 o 
  -3  -2   9       67.25       71.44     13.73 o 
  -2  -2   9      126.35      131.03     15.89 o 
  -1  -2   9       15.01       13.06     15.90 o 
   0  -2   9        1.85       15.81     13.80 o 
   1  -2   9       19.71       38.58     13.48 o 
   2  -2   9       10.80       17.00     12.52 o 
   3  -2   9       28.64       74.67     15.42 o 
   4  -2   9       96.15      110.51     23.56 o 
  -7  -1   9        3.43       23.06     18.50 o 
  -6  -1   9      114.11      154.15     16.19 o 
  -5  -1   9       16.42       27.20     11.92 o 
  -4  -1   9        6.28       25.78     17.42 o 
  -3  -1   9       37.18       56.64     12.90 o 
  -2  -1   9       53.81       68.48     13.86 o 
  -1  -1   9      295.99      293.61     26.52 o 
   0  -1   9       13.44       16.91     16.77 o 
   1  -1   9      149.33      143.90     23.34 o 
   2  -1   9      211.82      229.11     26.52 o 
   3  -1   9        3.84        9.25     16.26 o 
  -6   0   9        9.16        1.59     16.55 o 
  -5   0   9       91.35       98.08     21.10 o 
  -4   0   9       22.93       28.62     18.07 o 
  -3   0   9        5.33       16.19     19.66 o 
  -2   0   9       77.03       86.29     22.33 o 
  -1   0   9      138.37      141.87     24.07 o 
   0   0   9       13.55       -0.65     16.48 o 
   1   0   9        6.76       30.79     18.00 o 
   2   0   9        2.98       32.31     17.71 o 
   3   0   9        3.10       16.62     18.21 o 
  -6   1   9      234.16      232.00     26.74 o 
  -5   1   9        3.21       24.65     18.72 o 
  -4   1   9        3.31       -1.59     19.37 o 
  -3   1   9      156.60      171.14     25.95 o 
  -2   1   9       69.97       80.51     21.10 o 
  -1   1   9        4.46       18.79     16.55 o 
   0   1   9       27.45       35.20     17.71 o 
   1   1   9        0.10        9.83     15.54 o 
   2   1   9        0.33       74.37     21.10 o 
   3   1   9       10.93       42.14     16.91 o 
  -7   2   9        2.35       17.13     17.13 o 
  -6   2   9        6.43       26.16     19.51 o 
  -5   2   9      115.84      131.03     25.01 o 
  -4   2   9      332.72      322.77     31.58 o 
  -3   2   9      274.98      245.59     29.20 o 
  -2   2   9        0.43       -9.76     15.61 o 
  -1   2   9       51.56       49.58     18.86 o 
   0   2   9      165.09      151.27     23.27 o 
   1   2   9       34.28       46.54     18.00 o 
   2   2   9      111.24      114.70     22.55 o 
  -7   3   9      138.46      158.71     25.66 o 
  -6   3   9       20.34       51.53     19.44 o 
  -5   3   9        3.49        4.73     13.03 o 
  -4   3   9      139.99      155.10     25.37 o 
  -3   3   9       12.11       35.56     18.50 o 
  -2   3   9      107.46       97.35     22.77 o 
  -1   3   9       13.80       14.53     16.04 o 
   0   3   9        8.47       37.80     18.07 o 
   1   3   9      128.87      128.72     23.63 o 
   2   3   9       17.17       30.64     18.21 o 
  -7   4   9       24.32       66.42     21.97 o 
  -6   4   9        1.92        1.45     17.78 o 
  -5   4   9      145.19      170.00     18.11 o 
  -4   4   9       28.78       42.13     13.76 o 
  -3   4   9      376.61      397.07     35.56 o 
  -2   4   9        0.01       -1.88     17.27 o 
  -1   4   9        6.71       31.29     18.36 o 
   0   4   9        7.32       28.26     17.71 o 
   1   4   9        3.00        5.20     15.90 o 
  -6   5   9        0.03       16.12     19.88 o 
  -5   5   9       90.79      127.48     16.97 o 
  -4   5   9        0.06       14.05     13.62 o 
  -3   5   9       26.74       42.96     31.19 o 
  -2   5   9       18.56       21.75     17.56 o 
  -1   5   9        4.45        8.89     16.62 o 
   0   5   9       14.80       10.05     18.65 o 
  -5   6   9        3.71       17.84     13.61 o 
  -4   6   9      138.60      156.78     26.09 o 
  -3   6   9        8.65       24.86     17.78 o 
  -2   6   9        8.55       13.73     18.00 o 
  -3  -5  10        0.74        3.44     13.76 o 
  -2  -5  10        0.04        6.58     12.79 o 
  -1  -5  10        8.93        9.28     13.13 o 
   0  -5  10       23.57       26.85     28.11 o 
   1  -5  10        0.30        2.04     19.98 o 
  -4  -4  10       13.47       34.92     13.16 o 
  -3  -4  10       11.72       15.23     12.80 o 
  -2  -4  10        8.60       27.20     13.02 o 
  -1  -4  10      122.53      147.68     18.83 o 
   0  -4  10        0.67       28.32     18.39 o 
   1  -4  10      165.65      152.47     18.98 o 
   2  -4  10        1.01        4.80     13.68 o 
  -5  -3  10      105.02      123.27     22.08 o 
  -4  -3  10      117.03      143.38     16.97 o 
  -3  -3  10      129.72      131.93     16.51 o 
  -2  -3  10      272.48      268.94     20.81 o 
  -1  -3  10       24.91       52.55     13.80 o 
   0  -3  10        0.57       10.34     16.33 o 
   1  -3  10       28.36       23.02     13.13 o 
   2  -3  10       13.25       17.27     12.21 o 
  -6  -2  10       83.93      123.57     15.82 o 
  -5  -2  10        0.58       40.29     15.83 o 
  -4  -2  10        8.34       39.22     24.03 o 
  -3  -2  10       56.17       65.51     13.69 o 
  -2  -2  10        0.03        8.98     11.67 o 
  -1  -2  10       39.97       50.30     18.29 o 
   0  -2  10        0.29       -0.07     16.62 o 
   1  -2  10       80.97       89.62     21.90 o 
   2  -2  10        0.04       -4.70     17.35 o 
  -6  -1  10        4.03       22.33     18.79 o 
  -5  -1  10       34.47       51.89     19.37 o 
  -4  -1  10       77.21       88.03     20.24 o 
  -3  -1  10       12.41       25.66     17.56 o 
  -2  -1  10      193.54      215.95     29.99 o 
  -1  -1  10       60.59       78.06     20.96 o 
   0  -1  10        0.03       15.83     18.00 o 
   1  -1  10        2.80       29.63     18.57 o 
   2  -1  10        2.19       28.48     18.57 o 
  -6   0  10        2.63       28.33     17.35 o 
  -5   0  10       19.24       28.98     17.06 o 
  -4   0  10       13.44       22.91     17.27 o 
  -3   0  10        5.56       17.06     20.02 o 
  -2   0  10       22.64       26.81     19.88 o 
  -1   0  10       32.03       47.63     18.57 o 
   0   0  10       36.88       59.55     19.15 o 
   1   0  10       71.53       74.59     22.04 o 
   2   0  10        3.91       21.97     19.88 o 
  -6   1  10       86.36      114.34     21.83 o 
  -5   1  10       41.45       48.71     19.59 o 
  -4   1  10      278.69      317.43     33.82 o 
  -3   1  10       33.27       56.81     21.25 o 
  -2   1  10       64.56       84.13     22.19 o 
  -1   1  10       16.36       49.87     18.43 o 
   0   1  10       17.78       28.19     17.35 o 
   1   1  10       22.02       43.80     18.21 o 
  -6   2  10       38.79       54.21     19.66 o 
  -5   2  10        9.11       31.66     20.89 o 
  -4   2  10      149.06      178.59     27.17 o 
  -3   2  10      192.24      186.90     27.39 o 
  -2   2  10      116.56      117.52     24.65 o 
  -1   2  10       18.62       16.91     16.77 o 
   0   2  10        0.65       27.68     18.72 o 
   1   2  10        1.09       18.36     16.77 o 
  -5   3  10        0.14       13.73     18.65 o 
  -4   3  10      280.98      219.21     28.48 o 
  -3   3  10        0.34       -2.75     16.77 o 
  -2   3  10       58.10       68.66     21.03 o 
  -1   3  10       60.03       87.45     23.06 o 
   0   3  10        0.00       -2.39     17.56 o 
  -5   4  10       14.40       17.78     18.29 o 
  -4   4  10      190.23      158.35     26.31 o 
  -3   4  10       89.08       93.31     23.71 o 
  -2   4  10      145.88      135.30     25.51 o 
  -1   4  10       44.77       38.23     20.45 o 
  -4   5  10       28.98       41.27     20.45 o 
  -3   5  10        2.86        4.34     17.35 o 
  -3  -3  11      175.59      162.33     27.32 o 
  -2  -3  11      133.09      114.12     25.01 o 
  -1  -3  11        1.27        9.25     16.12 o 
   0  -3  11        7.79       27.97     17.78 o 
  -4  -2  11       92.19       86.15     21.97 o 
  -3  -2  11       34.96       52.04     19.66 o 
  -2  -2  11       37.35       24.07     18.36 o 
  -1  -2  11       33.26       28.69     18.36 o 
   0  -2  11        0.92       -2.46     16.04 o 
  -5  -1  11       33.73       46.18     20.81 o 
  -4  -1  11       24.16       18.72     17.92 o 
  -3  -1  11        0.98       22.12     17.20 o 
  -2  -1  11       33.22       33.10     18.50 o 
  -1  -1  11        3.22       15.97     19.88 o 
   0  -1  11      232.88      201.86     29.99 o 
  -5   0  11        6.95        9.40     17.63 o 
  -4   0  11      111.73      116.00     23.78 o 
  -3   0  11        0.31        5.57     18.29 o 
  -2   0  11        3.68        0.72     19.15 o 
  -1   0  11        1.67        9.32     19.08 o 
   0   0  11       66.59       77.04     23.20 o 
  -5   1  11      274.26      278.76     32.38 o 
  -4   1  11        0.31       22.26     21.03 o 
  -3   1  11       10.83       21.39     18.94 o 
  -2   1  11       82.08       75.24     21.97 o 
  -1   1  11        1.28        1.59     18.86 o 
  -5   2  11        1.38       10.70     20.67 o 
  -4   2  11       70.99       97.42     24.50 o 
  -3   2  11       92.12       98.15     23.78 o 
  -2   2  11      129.88      143.03     27.10 o 
  -1   2  11       22.93       25.30     19.51 o 
  -3   3  11      103.64      115.06     23.99 o 
                                                 
